# Supplementary material for: What evidence exists on the links between natural climate solutions and climate change mitigation outcomes in subtropical and tropical terrestrial regions? A systematic map protocol
Source: Environ Evid. 2022 Apr 19;11:15. doi: 10.1186/s13750-022-00268-w (PMC9017726; doi:10.1186/s13750-022-00268-w)
Supplement: Supplementary file 2 — Additional file 2: Search strategy 10–2. [file 13750_2022_268_MOESM2_ESM.xlsx]

## Sheet: Final Key Terms
SEARCH TERMS
Geography (NOT)		Population	AND	Intervention							AND	Outcomes			AND	Outcome adjacent
				Generic	OR	Land/water protection	OR	Land/water management	OR	Restoration/creation		proxy measures of GHG emissions/carbon storage	OR	direct measures of GHG emissions or carbon storage
"Canada"		forest		"land stewardship"		"protected area" OR "protected areas"		"rice production"		restoration		"land use change" OR "land-use change"		((climate OR carbon OR CO2 OR GHG OR "greenhouse gas") NEAR/3 mitigat*)		impact
"Europe"		woodland		"natural climate solutions" OR "natural climate solution"		Indigenous Peoples OR "Indigenous communities" OR "Indigenous groups"		"rice intensification"		reforestation		"land conversion"		((carbon OR CO2) NEAR/2 (sequestration OR balance OR accounting OR storage OR emission OR sink OR stock OR fixation OR density))		effect*
"Sweden"		meadow		"ecosystem-based adaptation"		"community-based conservation area"		"rice cultivation"		afforestation		"forest conversion"		(("greenhouse gas" OR GHG) NEAR/2 (emission OR avoid* OR reduc*))		evaluat*
"Norway"		pasture		"carbon forestry"		"national park"		"community forest" OR "community forests" OR "community forestry"		replanting		"grassland conversion"		aboveground		empiric*
"Finland"		agricultur*		"payments for ecosystem services"		"concession"		"shade grown"		rehabilitation		deforestation		above-ground		assess*
Scandanavia*		rangeland		"payments for environmental services"		"buffer zone"		"climate-smart"		enrichment		"land cover"
Mediterranean		grassland		PES		"sacred forest" OR "sacred forest"		"pasture management"		"tree islands"		"forest cover"
Chile		mangrove		REDD OR REDD+		"sacred groves" OR "sacred grove"		"cover crop" OR "cover crops"				"vegetation cover"
"United Kingdom"		tree		"Reduced Emissions from Deforestation and Degradation"		protection NEAR/2 (forest OR landscape OR grassland)		"nutrient management"				"habitat cover"
Korea		cropland		"sloping land conversion"				agroforestry				"tree cover"
Pakistan		grazing		"cropland to forest"				agroforest				(clearing NEAR/4 (forest OR land))
Russia		land						silvopastor* OR silvopastur* or silvo-pastor* OR silvo-pastur*				((diversity OR composition OR recovery OR succession) NEAR/1 tree OR forest)
Denmark		ecosystem						agro-ecolog* OR agroecolog*				(biomass OR biomasses) NEAR/2 (tree OR shrub OR woody OR aboveground OR above-ground OR recovery OR living)
England		landscape						"conservation agriculture"				degradation NEAR/2 (forest OR grassland)
Wales		tropic*						"tree planting"
Ireland		rice						fencing
Scotland								exclosures
"integrated water resource management"								((partial OR selecti* OR gap OR retention) NEAR/3 (felling OR cutting OR harvest*))
Alabama								"grazing management"
Alaska								"active management"
Arizona								"salvage logging"
Arkansas								"reduced-impact logging"
California								"alley cropping"
Colorado								"fire management"
Connecticut								plantation
Delaware								"forest management"
Florida								"manure management"
Georgia								(crop OR cropland) NEAR/2 management
Hawaii								windbreaks
Idaho								thinning
Illinois
Indiana
Iowa
Kansas
Kentucky
Louisiana
Maine
Maryland
Massachusetts
Michigan
Minnesota
Mississppi
Missouri
Montana
Nebraska
Nevada
"New Hampshire"
"New Jersey"
"New Mexico"
"New York"
"North Carolina"
"North Dakota"
Ohio
Oklahoma
Oregon
Pennsylvania
"Rhode Island"
"South Carolina"
"South Dakota"
Tennessee
Texas
Utah
Vermont
Virginia
Washington
"West Virginia"
Wisconsin
Wyoming
"north america"
"north american"
Albania
Andorra
Armenia
Austria
Azerbaijan
Belarus
Belgium
"Bosnia and Herzegovina"
Bulgaria
Croatia
Cyprus
Czechia
Estonia
France
Germany
Greece
Hungary
Iceland
Italy
Kazakhstan
Kosovo
Latvia
Liechtenstein
Lithuania
Luxembourg
Malta
Moldova
Monaco
Montenegro
Netherlands
Poland
Portugal
Romania
Russia
San Marino
Serbia
Slovakia
Slovenia
Switzerland
Turkey
Ukraine
"Vatican City"
Alberta
"British Columbia"
Manitoba
"New Brunswick"
Newfoundland
"Northwest Territories"
"Nova Scotia"
Nunavut
Ontario
"Prince Edward Island"
Quebec
Saskatchewan
Yukon
Labrador

## Sheet: Final Searches
Source	Date	Population	AND	Intervention	AND	Outcome	AND	Outcome adjacent	NOT	Excluded			Test library found	Total search results		Action	Notes
Agris	2022-01-21	(forest OR woodland OR meadow OR pasture OR agricultur* OR rangeland OR grassland OR mangrove OR tree OR cropland OR grazing OR land OR ecosystem OR landscape OR rice OR tropic*)	AND	"land stewardship" OR "natural climate solutions" OR "ecosystem-based adaptation" OR "carbon forestry" OR "payments for ecosystem services" OR "payments for environmental services" OR "PES" OR "REDD" OR "Reduced Emissions from Deforestation and Degradation" OR "sloping land conversion" OR "cropland to forest" OR "protected area" OR "indigenous peoples" OR "indigenous communities" OR "indigenous g…	AND	"land use change" OR "land-use change" OR "land conversion" OR "forest conversion" OR "grassland conversion" OR "deforestation" OR "land cover" OR "forest cover" OR "vegetation cover" OR "habitat cover" OR "tree cover" OR "forest clearing" OR "land clearing" OR "diversity" OR "composition" OR "recovery" OR "succession" OR "biomass" OR "biomasses" OR "degradation" OR "climate mitigation" OR "clima…	AND	(impact OR effect* OR evaluat* OR empiric* OR assess*)	NOT					3
Agris	2022-01-21	(forest OR woodland OR meadow OR pasture OR agricultur* OR rangeland OR grassland OR mangrove OR tree OR cropland OR grazing OR land OR ecosystem OR landscape OR rice OR tropic*)	AND	"thinning" OR "rice production" OR "rice intensification" OR "rice cultivation" OR "community forest" OR "community forestry" OR "shade grown" OR "climate-smart" OR "pasture management" OR "cover crop" OR "nutrient management" OR "agroforestry" OR "agroforest" OR "silvopastor" OR "silvopastur" OR "silvo-pastor" OR "silvo-pastur" OR "agro-ecolog" OR "agroecolog" OR "conservation agriculture" OR "t…	AND	"land use change" OR "land-use change" OR "land conversion" OR "forest conversion" OR "grassland conversion" OR "deforestation" OR "land cover" OR "forest cover" OR "vegetation cover" OR "habitat cover" OR "tree cover" OR "forest clearing" OR "land clearing" OR "diversity" OR "composition" OR "recovery" OR "succession" OR "biomass" OR "biomasses" OR "degradation" OR "climate mitigation" OR "clima…	AND	(impact OR effect* OR evaluat* OR empiric* OR assess*)	NOT					8
Environment Complete	2021-08-30	TI(forest OR woodland OR meadow OR pasture OR agricultur* OR rangeland OR grassland OR mangrove OR tree OR cropland OR grazing OR land OR ecosystem OR landscape OR rice OR tropic*) OR KW(forest OR woodland OR meadow OR pasture OR agricultur* OR rangeland OR grassland OR mangrove OR tree OR cropland OR grazing OR land OR ecosystem OR landscape OR rice OR tropic*) OR AB(forest OR woodland OR meadow…	AND	TI(restoration OR reforestation OR afforestation OR replanting OR rehabilitation OR enrichment OR "tree islands" OR "rice production" OR "rice intensification" OR "rice cultivation" OR "community forest" OR "community forests" OR "community forestry" OR "shade grown" OR "climate-smart" OR "pasture management" OR "cover crop" OR "cover crops" OR "nutrient management" OR agroforestry OR agroforest …	AND	TI("land use change" OR "land-use change" OR "land conversion" OR "forest conversion" OR "grassland conversion" OR deforestation OR "land cover" OR "forest cover" OR "vegetation cover" OR "habitat cover" OR "tree cover" OR (clearing NEAR/4 (forest OR land)) OR ((diversity OR composition OR recovery OR succession) NEAR/1 (tree OR forest)) OR ((biomass OR biomasses) NEAR/2 (tree OR shrub OR woody O…	AND	TI(impact OR effect* OR evaluat* OR empiric* OR assess*) OR KW(impact OR effect* OR evaluat* OR empiric* OR assess*) OR AB(impact OR effect* OR evaluat* OR empiric* OR assess*)	NOT	TI("Canada" OR "British Colombia" OR "Europe" OR "Sweden" OR "Norway" OR "Finland" OR Scandinavia* OR Mediterranean OR Chile OR "United Kingdom" OR Korea OR Pakistan OR Russia OR Denmark OR England OR Wales OR Ireland OR Scotland OR "integrated water resource management" OR European OR Spain OR Spanish OR Alabama OR Alaska OR Arizona OR Arkansas OR California OR Colorado OR Connecticut OR Delawar…	NOT			6706		Limit source types to Academic Journals and language to English		https://ezproxy.cul.columbia.edu/login?qurl=https%3a%2f%2fsearch.ebscohost.com%2flogin.aspx%3fdirect%3dtrue%26db%3deih%26bquery%3d(%2bTI(forest%2bOR%2bwoodland%2bOR%2bmeadow%2bOR%2bpasture%2bOR%2bagricultur*%2bOR%2brangeland%2bOR%2bgrassland%2bOR%2bmangrove%2bOR%2btree%2bOR%2bcropland%2bOR%2bgrazing%2bOR%2bland%2bOR%2becosystem%2bOR%2blandscape%2bOR%2brice%2bOR%2btropic*)%2bOR%2bKW(forest%2bOR%2b…
Web of Science (Core Collection)	2021-08-27	TS=(forest OR woodland OR meadow OR pasture OR agricultur* OR rangeland OR grassland OR mangrove OR tree OR cropland OR grazing OR land OR ecosystem OR landscape OR rice OR tropic*)	AND	(TS=(restoration OR reforestation OR afforestation OR replanting OR rehabilitation OR enrichment OR "tree islands") OR TS=("rice production" OR "rice intensification" OR "rice cultivation" OR "community forest" OR "community forests" OR "community forestry" OR "shade grown" OR "climate-smart" OR "pasture management" OR "cover crop" OR "cover crops" OR "nutrient management" OR agroforestry OR agro…	AND	TS=("land use change" OR "land-use change" OR "land conversion" OR "forest conversion" OR "grassland conversion" OR deforestation OR "land cover" OR "forest cover" OR "vegetation cover" OR "habitat cover" OR "tree cover" OR (clearing NEAR/4 (forest OR land)) OR ((diversity OR composition OR recovery OR succession) NEAR/1 (tree OR forest)) OR ((biomass OR biomasses) NEAR/2 (tree OR shrub OR woody …	AND	TS=(impact OR effect* OR evaluat* OR empiric* OR assess*)	NOT	TS=("Canada" OR "British Colombia" OR "Europe" OR "Sweden" OR "Norway" OR "Finland" OR Scandinavia* OR Mediterranean OR Chile OR "United Kingdom" OR Korea OR Pakistan OR Russia OR Denmark OR England OR Wales OR Ireland OR Scotland OR "integrated water resource management" OR European OR Spain OR Spanish OR Alabama OR Alaska OR Arizona OR Arkansas OR California OR Colorado OR Connecticut OR Delawa…	NOT	TI=("modelling" OR "modeling")	22 out of 22	24477		Limit source types to Articles, Reviews, Book chapters, Proceedings. English Language only.

## Sheet: Search string testing
WoS Core Collection (Columbia Access)
												22 total
Date	Population	AND	Intervention	AND	Outcome	AND	Outcome adjacent	NOT	Excluded			Test library found	Total search results		Action	Notes
2021-08-26	TS=(forest OR woodland OR meadow OR pasture OR agricultur* OR rangeland OR grassland OR mangrove OR tree OR cropland OR grazing OR land OR ecosystem OR landscape)											20	2215527
2021-08-26	TS=(forest OR woodland OR meadow OR pasture OR agricultur* OR rangeland OR grassland OR mangrove OR tree OR cropland OR grazing OR land OR ecosystem OR landscape)								TS=("United States" OR "Canada" OR "British Colombia" OR "Australia" OR "Europe" OR "Sweden" OR "Norway" OR "Finland" OR Scandinavia* OR urban OR city OR cities OR Mediterranean OR Japan OR Argentina OR Chile OR "South Africa" OR "United Kingdom" OR Korea OR Pakistan OR Russia OR Denmark OR England OR Wales OR Ireland OR Scotland OR "soil carbon" OR boreal OR "integrated water resource management…			15
2021-08-26	TS=(forest OR woodland OR meadow OR pasture OR agricultur* OR rangeland OR grassland OR mangrove OR tree OR cropland OR grazing OR land OR ecosystem OR landscape OR rice)											22	2374309		Adding rice to population
2021-08-26	TS=(forest OR woodland OR meadow OR pasture OR agricultur* OR rangeland OR grassland OR mangrove OR tree OR cropland OR grazing OR land OR ecosystem OR landscape OR rice)								TS=("United States" OR "Canada" OR "British Colombia" OR "Australia" OR "Europe" OR "Sweden" OR "Norway" OR "Finland" OR Scandinavia* OR urban OR city OR cities OR Mediterranean OR Japan OR Argentina OR Chile OR "South Africa" OR "United Kingdom" OR Korea OR Pakistan OR Russia OR Denmark OR England OR Wales OR Ireland OR Scotland OR "soil carbon" OR boreal OR "integrated water resource management…			18
2021-08-26	TS=(forest OR woodland OR meadow OR pasture OR agricultur* OR rangeland OR grassland OR mangrove OR tree OR cropland OR grazing OR land OR ecosystem OR landscape OR rice)								TS=("United States" OR "Canada" OR "British Colombia" OR "Australia" OR "Europe" OR "Sweden" OR "Norway" OR "Finland" OR Scandinavia* OR urban OR city OR cities OR Mediterranean OR Japan OR Argentina OR Chile OR "South Africa" OR "United Kingdom" OR Korea OR Pakistan OR Russia OR Denmark OR England OR Wales OR Ireland OR Scotland OR boreal OR "integrated water resource management")			21	1901153		remove "soil carbon" from NOT (lose studies that look at above and belowground impacts
2021-08-26	TS=(forest OR woodland OR meadow OR pasture OR agricultur* OR rangeland OR grassland OR mangrove OR tree OR cropland OR grazing OR land OR ecosystem OR landscape OR rice OR tropic*)								TS=("United States" OR "Canada" OR "British Colombia" OR "Australia" OR "Europe" OR "Sweden" OR "Norway" OR "Finland" OR Scandinavia* OR urban OR city OR cities OR Mediterranean OR Japan OR Argentina OR Chile OR "South Africa" OR "United Kingdom" OR Korea OR Pakistan OR Russia OR Denmark OR England OR Wales OR Ireland OR Scotland OR "integrated water resource management")			22	2069291		remove boreal from NOT and add "tropic*" to population
2021-08-26	TS=(forest OR woodland OR meadow OR pasture OR agricultur* OR rangeland OR grassland OR mangrove OR tree OR cropland OR grazing OR land OR ecosystem OR landscape OR rice OR tropic*)		"land stewardship"						TS=("United States" OR "Canada" OR "British Colombia" OR "Australia" OR "Europe" OR "Sweden" OR "Norway" OR "Finland" OR Scandinavia* OR urban OR city OR cities OR Mediterranean OR Japan OR Argentina OR Chile OR "South Africa" OR "United Kingdom" OR Korea OR Pakistan OR Russia OR Denmark OR England OR Wales OR Ireland OR Scotland OR "integrated water resource management")				103
2021-08-26	TS=(forest OR woodland OR meadow OR pasture OR agricultur* OR rangeland OR grassland OR mangrove OR tree OR cropland OR grazing OR land OR ecosystem OR landscape OR rice OR tropic*)								TS=("United States" OR "Canada" OR "British Colombia" OR "Australia" OR "Europe" OR "Sweden" OR "Norway" OR "Finland" OR Scandinavia* OR urban OR city OR cities OR Mediterranean OR Japan OR Argentina OR Chile OR "South Africa" OR "United Kingdom" OR Korea OR Pakistan OR Russia OR Denmark OR England OR Wales OR Ireland OR Scotland OR "integrated water resource management" OR European OR Spain OR S…			22	2015356		Adding Spain, Spanish, European to NOT
2021-08-26			"land stewardship"										93			Lots of US stuff
2021-08-26	TS=(forest OR woodland OR meadow OR pasture OR agricultur* OR rangeland OR grassland OR mangrove OR tree OR cropland OR grazing OR land OR ecosystem OR landscape OR rice OR tropic*)								TS=("United States" OR "Canada" OR "British Colombia" OR "Australia" OR "Europe" OR "Sweden" OR "Norway" OR "Finland" OR Scandinavia* OR urban OR city OR cities OR Mediterranean OR Japan OR Argentina OR Chile OR "South Africa" OR "United Kingdom" OR Korea OR Pakistan OR Russia OR Denmark OR England OR Wales OR Ireland OR Scotland OR "integrated water resource management" OR European OR Spain OR S…				1892876		Adding USA,+ all 50 states to NOT
2021-08-26	TS=(forest OR woodland OR meadow OR pasture OR agricultur* OR rangeland OR grassland OR mangrove OR tree OR cropland OR grazing OR land OR ecosystem OR landscape OR rice OR tropic*)		"land stewardship"						TS=("United States" OR "Canada" OR "British Colombia" OR "Australia" OR "Europe" OR "Sweden" OR "Norway" OR "Finland" OR Scandinavia* OR urban OR city OR cities OR Mediterranean OR Japan OR Argentina OR Chile OR "South Africa" OR "United Kingdom" OR Korea OR Pakistan OR Russia OR Denmark OR England OR Wales OR Ireland OR Scotland OR "integrated water resource management" OR European OR Spain OR S…				53
2021-08-26			"natural climate solutions" OR "natural climate solution"										27
2021-08-26			"ecosystem-based adaptation"										171			Not really relevant to climate change mitigation outcomes but to adaptation outcomes
2021-08-26			"ecosystem-based disaster risk reduction"										26
2021-08-26			"carbon forestry"										67			Likely most is going to be on tenure - so definitely useful for mega map - will keep in
2021-08-26			"payments for ecosystem services" OR "payments for environmental services" OR PES										1799
2021-08-26			"REDD" OR "REDD+" OR "Reduced Emissions from Deforestation and Degradation"										2431
2021-08-26			"sloping land conversion" OR "cropland to forest"										168			Most of these are likely to not be in tropical sites - but there are SLCP sites in Guangdong and Hainan
2021-08-26	TS=(forest OR woodland OR meadow OR pasture OR agricultur* OR rangeland OR grassland OR mangrove OR tree OR cropland OR grazing OR land OR ecosystem OR landscape OR rice OR tropic*)		"land stewardship" OR "natural climate solutions" OR "natural climate solution" OR "ecosystem-based adaptation" OR "carbon forestry" OR "payments for ecosystem services" OR "payments for environmental services" OR "PES" OR "REDD" OR "REDD+" OR "Reduced Emissions from Deforestation and Degradation" OR "sloping land conversion" OR "cropland to forest"						TS=("United States" OR "Canada" OR "British Colombia" OR "Australia" OR "Europe" OR "Sweden" OR "Norway" OR "Finland" OR Scandinavia* OR urban OR city OR cities OR Mediterranean OR Japan OR Argentina OR Chile OR "South Africa" OR "United Kingdom" OR Korea OR Pakistan OR Russia OR Denmark OR England OR Wales OR Ireland OR Scotland OR "integrated water resource management" OR European OR Spain OR S…			4	4433		Final Tier 1 intervention String
2021-08-26
2021-08-26	TS=(forest OR woodland OR meadow OR pasture OR agricultur* OR rangeland OR grassland OR mangrove OR tree OR cropland OR grazing OR land OR ecosystem OR landscape OR rice OR tropic*)								TS=("United States" OR "Canada" OR "British Colombia" OR "Australia" OR "Europe" OR "Sweden" OR "Norway" OR "Finland" OR Scandinavia* OR urban OR city OR cities OR Mediterranean OR Japan OR Argentina OR Chile OR "South Africa" OR "United Kingdom" OR Korea OR Pakistan OR Russia OR Denmark OR England OR Wales OR Ireland OR Scotland OR "integrated water resource management" OR European OR Spain OR S…			21			trying excluding wetland and peatland from NOT
2021-08-26	TS=(forest OR woodland OR meadow OR pasture OR agricultur* OR rangeland OR grassland OR mangrove OR tree OR cropland OR grazing OR land OR ecosystem OR landscape OR rice OR tropic*)								TS=("United States" OR "Canada" OR "British Colombia" OR "Australia" OR "Europe" OR "Sweden" OR "Norway" OR "Finland" OR Scandinavia* OR urban OR city OR cities OR Mediterranean OR Japan OR Argentina OR Chile OR "South Africa" OR "United Kingdom" OR Korea OR Pakistan OR Russia OR Denmark OR England OR Wales OR Ireland OR Scotland OR "integrated water resource management" OR European OR Spain OR S…			22			just peatlands
2021-08-26					((climate OR carbon OR CO2 OR GHG OR "greenhouse gas") NEAR/3 mitigat*)								7047
2021-08-26					((carbon OR CO2) NEAR/2 (sequestration OR balance OR accounting OR storage OR emission OR sink OR stock OR fixation OR density))								34585		A LOT but with interventions should get better
2021-08-26					(("greenhouse gas" OR GHG) NEAR/2 (emission OR avoid* OR reduc*))								10090		Also a lot but not unexpected
2021-08-26					"metric tons of CO2"								23		would be captured by other terms
2021-08-26					aboveground OR above-ground								16561
2021-08-26					((climate OR carbon OR CO2 OR GHG OR "greenhouse gas") NEAR/3 mitigat*) OR ((carbon OR CO2) NEAR/2 (sequestration OR balance OR accounting OR storage OR emission OR sink OR stock OR fixation OR density)) OR (("greenhouse gas" OR GHG) NEAR/2 (emission OR avoid* OR reduc*)) OR aboveground OR above-ground								241971
2021-08-26	TS=(forest OR woodland OR meadow OR pasture OR agricultur* OR rangeland OR grassland OR mangrove OR tree OR cropland OR grazing OR land OR ecosystem OR landscape OR rice OR tropic*)				((climate OR carbon OR CO2 OR GHG OR "greenhouse gas") NEAR/3 mitigat*) OR ((carbon OR CO2) NEAR/2 (sequestration OR balance OR accounting OR storage OR emission OR sink OR stock OR fixation OR density)) OR (("greenhouse gas" OR GHG) NEAR/2 (emission OR avoid* OR reduc*)) OR aboveground OR above-ground				TS=("United States" OR "Canada" OR "British Colombia" OR "Australia" OR "Europe" OR "Sweden" OR "Norway" OR "Finland" OR Scandinavia* OR urban OR city OR cities OR Mediterranean OR Japan OR Argentina OR Chile OR "South Africa" OR "United Kingdom" OR Korea OR Pakistan OR Russia OR Denmark OR England OR Wales OR Ireland OR Scotland OR "integrated water resource management" OR European OR Spain OR S…			17	56023
2021-08-26	TS=(forest OR woodland OR meadow OR pasture OR agricultur* OR rangeland OR grassland OR mangrove OR tree OR cropland OR grazing OR land OR ecosystem OR landscape OR rice OR tropic*)				"land use change" OR "land-use change"				TS=("United States" OR "Canada" OR "British Colombia" OR "Australia" OR "Europe" OR "Sweden" OR "Norway" OR "Finland" OR Scandinavia* OR urban OR city OR cities OR Mediterranean OR Japan OR Argentina OR Chile OR "South Africa" OR "United Kingdom" OR Korea OR Pakistan OR Russia OR Denmark OR England OR Wales OR Ireland OR Scotland OR "integrated water resource management" OR European OR Spain OR S…				12191			ends up with a lot things look at land-use change impacts but with interventions should reduce
2021-08-26					"land conversion" OR "forest conversion" OR "grassland conversion"								1751			ends up with a lot of things looking at impacts of land coversion, but again with interventions should reduce
2021-08-26					deforestation								16561			same as above
2021-08-26					"land cover" OR "forest cover" OR "vegetation cover" OR "habitat cover" OR "tree cover"								32975			nuts BUT maybe will improve
2021-08-26					(clearing NEAR/4 (forest OR land))								3627
2021-08-26					"woodfuel"								102			potentially not very useful?
2021-08-26					(degradation NEAR/2 (forest OR grassland))								3684			useful
2021-08-26					"forest regrowth"								270
2021-08-26					((diversity OR composition OR recovery OR succession) NEAR/1 (tree OR forest))								302548			nuts NUTS will guess with interventions and adjacent will reduce
2021-08-26					((biomass OR biomasses) NEAR/2 (tree OR shrub OR woody OR aboveground OR above-ground OR recovery OR living))								12249
2021-08-26	TS=(forest OR woodland OR meadow OR pasture OR agricultur* OR rangeland OR grassland OR mangrove OR tree OR cropland OR grazing OR land OR ecosystem OR landscape OR rice OR tropic*)				"land use change" OR "land-use change" OR "land conversion" OR "forest conversion" OR "grassland conversion" OR deforestation OR "land cover" OR "forest cover" OR "vegetation cover" OR "habitat cover" OR "tree cover" OR (clearing NEAR/4 (forest OR land)) OR ((diversity OR composition OR recovery OR succession) NEAR/1 (tree OR forest)) OR ((biomass OR biomasses) NEAR/2 (tree OR shrub OR woody OR a…				TS=("United States" OR "Canada" OR "British Colombia" OR "Australia" OR "Europe" OR "Sweden" OR "Norway" OR "Finland" OR Scandinavia* OR urban OR city OR cities OR Mediterranean OR Japan OR Argentina OR Chile OR "South Africa" OR "United Kingdom" OR Korea OR Pakistan OR Russia OR Denmark OR England OR Wales OR Ireland OR Scotland OR "integrated water resource management" OR European OR Spain OR S…			15	75786
2021-08-26	TS=(forest OR woodland OR meadow OR pasture OR agricultur* OR rangeland OR grassland OR mangrove OR tree OR cropland OR grazing OR land OR ecosystem OR landscape OR rice OR tropic*)		"land stewardship" OR "natural climate solutions" OR "natural climate solution" OR "ecosystem-based adaptation" OR "carbon forestry" OR "payments for ecosystem services" OR "payments for environmental services" OR "PES" OR "REDD" OR "REDD+" OR "Reduced Emissions from Deforestation and Degradation" OR "sloping land conversion" OR "cropland to forest"		"land use change" OR "land-use change" OR "land conversion" OR "forest conversion" OR "grassland conversion" OR deforestation OR "land cover" OR "forest cover" OR "vegetation cover" OR "habitat cover" OR "tree cover" OR (clearing NEAR/4 (forest OR land)) OR ((diversity OR composition OR recovery OR succession) NEAR/1 (tree OR forest)) OR ((biomass OR biomasses) NEAR/2 (tree OR shrub OR woody OR a…				TS=("United States" OR "Canada" OR "British Colombia" OR "Australia" OR "Europe" OR "Sweden" OR "Norway" OR "Finland" OR Scandinavia* OR urban OR city OR cities OR Mediterranean OR Japan OR Argentina OR Chile OR "South Africa" OR "United Kingdom" OR Korea OR Pakistan OR Russia OR Denmark OR England OR Wales OR Ireland OR Scotland OR "integrated water resource management" OR European OR Spain OR S…				2668
2021-08-26	TS=(forest OR woodland OR meadow OR pasture OR agricultur* OR rangeland OR grassland OR mangrove OR tree OR cropland OR grazing OR land OR ecosystem OR landscape OR rice OR tropic*)		"land stewardship" OR "natural climate solutions" OR "natural climate solution" OR "ecosystem-based adaptation" OR "carbon forestry" OR "payments for ecosystem services" OR "payments for environmental services" OR "PES" OR "REDD" OR "REDD+" OR "Reduced Emissions from Deforestation and Degradation" OR "sloping land conversion" OR "cropland to forest"		"land use change" OR "land-use change" OR "land conversion" OR "forest conversion" OR "grassland conversion" OR deforestation OR "land cover" OR "forest cover" OR "vegetation cover" OR "habitat cover" OR "tree cover" OR (clearing NEAR/4 (forest OR land)) OR ((diversity OR composition OR recovery OR succession) NEAR/1 (tree OR forest)) OR ((biomass OR biomasses) NEAR/2 (tree OR shrub OR woody OR a…		impact		TS=("United States" OR "Canada" OR "British Colombia" OR "Australia" OR "Europe" OR "Sweden" OR "Norway" OR "Finland" OR Scandinavia* OR urban OR city OR cities OR Mediterranean OR Japan OR Argentina OR Chile OR "South Africa" OR "United Kingdom" OR Korea OR Pakistan OR Russia OR Denmark OR England OR Wales OR Ireland OR Scotland OR "integrated water resource management" OR European OR Spain OR S…				836
2021-08-26							effect*						1010
2021-08-26							estimat*						702			likely to have lots of modeling ones
2021-08-26							evaluat*						397
2021-08-26							additional*						243			covered by others likely
2021-08-26							empiric*						165
2021-08-26							assess*						757
2021-08-26	TS=(forest OR woodland OR meadow OR pasture OR agricultur* OR rangeland OR grassland OR mangrove OR tree OR cropland OR grazing OR land OR ecosystem OR landscape OR rice OR tropic*)		"land stewardship" OR "natural climate solutions" OR "natural climate solution" OR "ecosystem-based adaptation" OR "carbon forestry" OR "payments for ecosystem services" OR "payments for environmental services" OR "PES" OR "REDD" OR "REDD+" OR "Reduced Emissions from Deforestation and Degradation" OR "sloping land conversion" OR "cropland to forest"		"land use change" OR "land-use change" OR "land conversion" OR "forest conversion" OR "grassland conversion" OR deforestation OR "land cover" OR "forest cover" OR "vegetation cover" OR "habitat cover" OR "tree cover" OR (clearing NEAR/4 (forest OR land)) OR ((diversity OR composition OR recovery OR succession) NEAR/1 (tree OR forest)) OR ((biomass OR biomasses) NEAR/2 (tree OR shrub OR woody OR a…		impact OR effect* OR evaluat* OR empiric* OR assess*		TS=("United States" OR "Canada" OR "British Colombia" OR "Australia" OR "Europe" OR "Sweden" OR "Norway" OR "Finland" OR Scandinavia* OR urban OR city OR cities OR Mediterranean OR Japan OR Argentina OR Chile OR "South Africa" OR "United Kingdom" OR Korea OR Pakistan OR Russia OR Denmark OR England OR Wales OR Ireland OR Scotland OR "integrated water resource management" OR European OR Spain OR S…			4	1897		Final Tier 1 String - Complete
2021-08-26			"protected area" OR "protected areas"										2233
2021-08-26			("Indigenous Peoples" OR "Indigenous communities" OR "Indigenous groups")										204
2021-08-26			(community-based OR community) NEAR/2 (conservation OR conservancy)										166			likely covered by others
2021-08-26			"national park"										1467
2021-08-26			easement										8			not useful
2021-08-26			"concession"										246
2021-08-26			"buffer zone"										281
2021-08-26			"sustainable use area" OR "sustainable use areas"										9			covered by others
2021-08-26			"sacred groves" OR "sacred forests" OR "sacred forest" OR "sacred grove"										59
2021-08-26			protection NEAR/2 (forest OR landscape OR grassland)										541
2021-08-26	TS=(forest OR woodland OR meadow OR pasture OR agricultur* OR rangeland OR grassland OR mangrove OR tree OR cropland OR grazing OR land OR ecosystem OR landscape OR rice OR tropic*)		TS=("protected area" OR "protected areas" OR ("Indigenous Peoples" OR "Indigenous communities" OR "Indigenous groups") OR "national park" OR "concession" OR "buffer zone" OR "sacred groves" OR "sacred forests" OR "sacred forest" OR "sacred grove" OR (protection NEAR/2 (forest OR landscape OR grassland)))		TS=("land use change" OR "land-use change" OR "land conversion" OR "forest conversion" OR "grassland conversion" OR deforestation OR "land cover" OR "forest cover" OR "vegetation cover" OR "habitat cover" OR "tree cover" OR (clearing NEAR/4 (forest OR land)) OR ((diversity OR composition OR recovery OR succession) NEAR/1 (tree OR forest)) OR ((biomass OR biomasses) NEAR/2 (tree OR shrub OR woody …		impact OR effect* OR evaluat* OR empiric* OR assess*		TS=("United States" OR "Canada" OR "British Colombia" OR "Australia" OR "Europe" OR "Sweden" OR "Norway" OR "Finland" OR Scandinavia* OR urban OR city OR cities OR Mediterranean OR Japan OR Argentina OR Chile OR "South Africa" OR "United Kingdom" OR Korea OR Pakistan OR Russia OR Denmark OR England OR Wales OR Ireland OR Scotland OR "integrated water resource management" OR European OR Spain OR S…			6	4166		Final Tier 2 String - Complete
2021-08-26	TS=(forest OR woodland OR meadow OR pasture OR agricultur* OR rangeland OR grassland OR mangrove OR tree OR cropland OR grazing OR land OR ecosystem OR landscape OR rice OR tropic*)		thinning		TS=("land use change" OR "land-use change" OR "land conversion" OR "forest conversion" OR "grassland conversion" OR deforestation OR "land cover" OR "forest cover" OR "vegetation cover" OR "habitat cover" OR "tree cover" OR (clearing NEAR/4 (forest OR land)) OR ((diversity OR composition OR recovery OR succession) NEAR/1 (tree OR forest)) OR ((biomass OR biomasses) NEAR/2 (tree OR shrub OR woody …		TS=(impact OR effect* OR evaluat* OR empiric* OR assess*)		TS=("United States" OR "Canada" OR "British Colombia" OR "Australia" OR "Europe" OR "Sweden" OR "Norway" OR "Finland" OR Scandinavia* OR urban OR city OR cities OR Mediterranean OR Japan OR Argentina OR Chile OR "South Africa" OR "United Kingdom" OR Korea OR Pakistan OR Russia OR Denmark OR England OR Wales OR Ireland OR Scotland OR "integrated water resource management" OR European OR Spain OR S…				767
2021-08-26			((prescribed OR control* OR experiment*) AND (burn* OR fire*))										1371			questionable
2021-08-26			"salvage logging"										33
2021-08-26			"reduced-impact logging"										137
2021-08-26			"alley cropping"										91
2021-08-26			"fire management"										150
2021-08-26			plantation										3048
2021-08-26			"forest management"										2674
2021-08-26			"manure management"										150
2021-08-26			((crop OR cropland) NEAR/2 management)										736
2021-08-26			windbreaks										51
2021-08-26			"grazing optimization"										15			covered by others
2021-08-26			"grazing management"										240
2021-08-26			"active management"										30
2021-08-26			((partial OR selecti* OR gap OR retention) AND (felling OR cutting OR harvest*))										1084			lots of irrelevant
2021-08-26			((partial OR selecti* OR gap OR retention) NEAR/3 (felling OR cutting OR harvest*))										306
2021-08-26			"green-tree retention"										19			covered by others
2021-08-26			browsing										243			not really an intervention
2021-08-26			fencing										359
2021-08-26			exclosure										289
2021-08-26			"community-based natural resource management" OR CBNRM										20			not relevant - others covered
2021-08-26			agroforestry OR agroforest										1602
2021-08-26			silvopastor* OR silvopastur* OR silvo-pastor* OR silvo-pastur*										222
2021-08-26			agro-ecolog* OR agroecolog*										472			probably overlaps with a lot of others in ag
2021-08-26			"conservation agriculture"										399
2021-08-26			"tree planting"										193
2021-08-26			"trees on cropland" OR "trees on croplands"										0
2021-08-26			"nutrient management"										299
2021-08-26			"cattle management"										12
2021-08-26			"pasture management"										105
2021-08-26			"cover crop" OR "cover crops"										526
2021-08-26			"extended harvest cycles"										0
2021-08-26			"rice production"										454
2021-08-26			"rice intensification"										36
2021-08-26			"rice cultivation"										298
2021-08-26			community forest OR "community forests" OR "community forestry"										340
2021-08-26			"shade grown"										23
2021-08-26			"climate-smart"										241
2021-08-26	TS=(forest OR woodland OR meadow OR pasture OR agricultur* OR rangeland OR grassland OR mangrove OR tree OR cropland OR grazing OR land OR ecosystem OR landscape OR rice OR tropic*)		TS=("rice production" OR "rice intensification" OR "rice cultivation" OR community forest OR "community forests" OR "community forestry" OR "shade grown" OR "climate-smart" OR "pasture management" OR "cover crop" OR "cover crops" OR "nutrient management" OR agroforestry OR agroforest OR silvopastor* OR silvopastur* OR silvo-pastor* OR silvo-pastur* OR agro-ecolog* OR agroecolog* OR "conservation …		TS=("land use change" OR "land-use change" OR "land conversion" OR "forest conversion" OR "grassland conversion" OR deforestation OR "land cover" OR "forest cover" OR "vegetation cover" OR "habitat cover" OR "tree cover" OR (clearing NEAR/4 (forest OR land)) OR ((diversity OR composition OR recovery OR succession) NEAR/1 (tree OR forest)) OR ((biomass OR biomasses) NEAR/2 (tree OR shrub OR woody …		TS=(impact OR effect* OR evaluat* OR empiric* OR assess*)		TS=("United States" OR "Canada" OR "British Colombia" OR "Australia" OR "Europe" OR "Sweden" OR "Norway" OR "Finland" OR Scandinavia* OR urban OR city OR cities OR Mediterranean OR Japan OR Argentina OR Chile OR "South Africa" OR "United Kingdom" OR Korea OR Pakistan OR Russia OR Denmark OR England OR Wales OR Ireland OR Scotland OR "integrated water resource management" OR European OR Spain OR S…			13	18879
2021-08-26	TS=(forest OR woodland OR meadow OR pasture OR agricultur* OR rangeland OR grassland OR mangrove OR tree OR cropland OR grazing OR land OR ecosystem OR landscape OR rice OR tropic*)		restoration		TS=("land use change" OR "land-use change" OR "land conversion" OR "forest conversion" OR "grassland conversion" OR deforestation OR "land cover" OR "forest cover" OR "vegetation cover" OR "habitat cover" OR "tree cover" OR (clearing NEAR/4 (forest OR land)) OR ((diversity OR composition OR recovery OR succession) NEAR/1 (tree OR forest)) OR ((biomass OR biomasses) NEAR/2 (tree OR shrub OR woody …		TS=(impact OR effect* OR evaluat* OR empiric* OR assess*)		TS=("United States" OR "Canada" OR "British Colombia" OR "Australia" OR "Europe" OR "Sweden" OR "Norway" OR "Finland" OR Scandinavia* OR urban OR city OR cities OR Mediterranean OR Japan OR Argentina OR Chile OR "South Africa" OR "United Kingdom" OR Korea OR Pakistan OR Russia OR Denmark OR England OR Wales OR Ireland OR Scotland OR "integrated water resource management" OR European OR Spain OR S…				4624
2021-08-26			reforestation										1367
2021-08-26			afforestation										1688
2021-08-26			replanting										84
2021-08-26			rehabilitation										594
2021-08-26			regeneration										2565	more of an outcome
2021-08-26			seeding										2861	covered with others
2021-08-26			enrichment										1654
2021-08-26			nucleation										58	covered with others
2021-08-26			"tree islands"										18
2021-08-26	TS=(forest OR woodland OR meadow OR pasture OR agricultur* OR rangeland OR grassland OR mangrove OR tree OR cropland OR grazing OR land OR ecosystem OR landscape OR rice OR tropic*)		TS=(restoration OR reforestation OR afforestation OR replanting OR rehabilitation OR enrichment OR "tree islands")		TS=("land use change" OR "land-use change" OR "land conversion" OR "forest conversion" OR "grassland conversion" OR deforestation OR "land cover" OR "forest cover" OR "vegetation cover" OR "habitat cover" OR "tree cover" OR (clearing NEAR/4 (forest OR land)) OR ((diversity OR composition OR recovery OR succession) NEAR/1 (tree OR forest)) OR ((biomass OR biomasses) NEAR/2 (tree OR shrub OR woody …		TS=(impact OR effect* OR evaluat* OR empiric* OR assess*)		TS=("United States" OR "Canada" OR "British Colombia" OR "Australia" OR "Europe" OR "Sweden" OR "Norway" OR "Finland" OR Scandinavia* OR urban OR city OR cities OR Mediterranean OR Japan OR Argentina OR Chile OR "South Africa" OR "United Kingdom" OR Korea OR Pakistan OR Russia OR Denmark OR England OR Wales OR Ireland OR Scotland OR "integrated water resource management" OR European OR Spain OR S…			3	8669
2021-08-26	TS=(forest OR woodland OR meadow OR pasture OR agricultur* OR rangeland OR grassland OR mangrove OR tree OR cropland OR grazing OR land OR ecosystem OR landscape OR rice OR tropic*)		ALL TIER INTERVENTION STRINGS		TS=("land use change" OR "land-use change" OR "land conversion" OR "forest conversion" OR "grassland conversion" OR deforestation OR "land cover" OR "forest cover" OR "vegetation cover" OR "habitat cover" OR "tree cover" OR (clearing NEAR/4 (forest OR land)) OR ((diversity OR composition OR recovery OR succession) NEAR/1 (tree OR forest)) OR ((biomass OR biomasses) NEAR/2 (tree OR shrub OR woody …		TS=(impact OR effect* OR evaluat* OR empiric* OR assess*)		TS=("United States" OR "Canada" OR "British Colombia" OR "Australia" OR "Europe" OR "Sweden" OR "Norway" OR "Finland" OR Scandinavia* OR urban OR city OR cities OR Mediterranean OR Japan OR Argentina OR Chile OR "South Africa" OR "United Kingdom" OR Korea OR Pakistan OR Russia OR Denmark OR England OR Wales OR Ireland OR Scotland OR "integrated water resource management" OR European OR Spain OR S…				25478		expanding nots to include all european countries and canadian provinces
2021-08-26									TS=("United States" OR "Canada" OR "British Colombia" OR "Australia" OR "Europe" OR "Sweden" OR "Norway" OR "Finland" OR Scandinavia* OR urban OR city OR cities OR Mediterranean OR Japan OR Argentina OR Chile OR "South Africa" OR "United Kingdom" OR Korea OR Pakistan OR Russia OR Denmark OR England OR Wales OR Ireland OR Scotland OR "integrated water resource management" OR European OR Spain OR S…				24930		adding not modelling terms in title only
2021-08-26	TS=(forest OR woodland OR meadow OR pasture OR agricultur* OR rangeland OR grassland OR mangrove OR tree OR cropland OR grazing OR land OR ecosystem OR landscape OR rice OR tropic*)		ALL TIER INTERVENTION STRINGS		TS=("land use change" OR "land-use change" OR "land conversion" OR "forest conversion" OR "grassland conversion" OR deforestation OR "land cover" OR "forest cover" OR "vegetation cover" OR "habitat cover" OR "tree cover" OR (clearing NEAR/4 (forest OR land)) OR ((diversity OR composition OR recovery OR succession) NEAR/1 (tree OR forest)) OR ((biomass OR biomasses) NEAR/2 (tree OR shrub OR woody …		TS=(impact OR effect* OR evaluat* OR empiric* OR assess*)		TS=("United States" OR "Canada" OR "British Colombia" OR "Australia" OR "Europe" OR "Sweden" OR "Norway" OR "Finland" OR Scandinavia* OR urban OR city OR cities OR Mediterranean OR Japan OR Argentina OR Chile OR "South Africa" OR "United Kingdom" OR Korea OR Pakistan OR Russia OR Denmark OR England OR Wales OR Ireland OR Scotland OR "integrated water resource management" OR European OR Spain OR S…				24705		added additional US and UK not terms
2021-08-26													24581		Filter by Articles, Book chapters, Proceedings, Review Articles
2021-08-26	TS=(forest OR woodland OR meadow OR pasture OR agricultur* OR rangeland OR grassland OR mangrove OR tree OR cropland OR grazing OR land OR ecosystem OR landscape OR rice OR tropic*)	AND	(TS=(restoration OR reforestation OR afforestation OR replanting OR rehabilitation OR enrichment OR "tree islands") OR TS=("rice production" OR "rice intensification" OR "rice cultivation" OR community forest OR "community forests" OR "community forestry" OR "shade grown" OR "climate-smart" OR "pasture management" OR "cover crop" OR "cover crops" OR "nutrient management" OR agroforestry OR agrofo…	AND	TS=("land use change" OR "land-use change" OR "land conversion" OR "forest conversion" OR "grassland conversion" OR deforestation OR "land cover" OR "forest cover" OR "vegetation cover" OR "habitat cover" OR "tree cover" OR (clearing NEAR/4 (forest OR land)) OR ((diversity OR composition OR recovery OR succession) NEAR/1 (tree OR forest)) OR ((biomass OR biomasses) NEAR/2 (tree OR shrub OR woody …	AND	TS=(impact OR effect* OR evaluat* OR empiric* OR assess*)	NOT	TS=("United States" OR "Canada" OR "British Colombia" OR "Australia" OR "Europe" OR "Sweden" OR "Norway" OR "Finland" OR Scandinavia* OR urban OR city OR cities OR Mediterranean OR Japan OR Argentina OR Chile OR "South Africa" OR "United Kingdom" OR Korea OR Pakistan OR Russia OR Denmark OR England OR Wales OR Ireland OR Scotland OR "integrated water resource management" OR European OR Spain OR S…	NOT	TI=("modelling" OR "modeling")	17 out of 22	23964		Filter by Articles, Book chapters, Proceedings, Review Articles, Limit to English
2021-08-27	TS=(forest OR woodland OR meadow OR pasture OR agricultur* OR rangeland OR grassland OR mangrove OR tree OR cropland OR grazing OR land OR ecosystem OR landscape OR rice OR tropic*)	AND	(TS=(restoration OR reforestation OR afforestation OR replanting OR rehabilitation OR enrichment OR "tree islands") OR TS=("rice production" OR "rice intensification" OR "rice cultivation" OR community forest OR "community forests" OR "community forestry" OR "shade grown" OR "climate-smart" OR "pasture management" OR "cover crop" OR "cover crops" OR "nutrient management" OR agroforestry OR agrofo…	AND	TS=("land use change" OR "land-use change" OR "land conversion" OR "forest conversion" OR "grassland conversion" OR deforestation OR "land cover" OR "forest cover" OR "vegetation cover" OR "habitat cover" OR "tree cover" OR (clearing NEAR/4 (forest OR land)) OR ((diversity OR composition OR recovery OR succession) NEAR/1 (tree OR forest)) OR ((biomass OR biomasses) NEAR/2 (tree OR shrub OR woody …	AND	TS=(impact OR effect* OR evaluat* OR empiric* OR assess*)	NOT	TS=("United States" OR "Canada" OR "British Colombia" OR "Europe" OR "Sweden" OR "Norway" OR "Finland" OR Scandinavia* OR urban OR city OR cities OR Mediterranean OR Japan OR Argentina OR Chile OR "South Africa" OR "United Kingdom" OR Korea OR Pakistan OR Russia OR Denmark OR England OR Wales OR Ireland OR Scotland OR "integrated water resource management" OR European OR Spain OR Spanish OR USA O…	NOT	TI=("modelling" OR "modeling")	17 out of 22	24882		REMOVED AUSTRALIA AND PUT QUOTES BACK AROUND CANADIAN PROVINCES - Filter by Articles, Book chapters, Proceedings, Review Articles, Limit to English
2021-08-27	TS=(forest OR woodland OR meadow OR pasture OR agricultur* OR rangeland OR grassland OR mangrove OR tree OR cropland OR grazing OR land OR ecosystem OR landscape OR rice OR tropic*)	AND	(TS=(restoration OR reforestation OR afforestation OR replanting OR rehabilitation OR enrichment OR "tree islands") OR TS=("rice production" OR "rice intensification" OR "rice cultivation" OR "community forest" OR "community forests" OR "community forestry" OR "shade grown" OR "climate-smart" OR "pasture management" OR "cover crop" OR "cover crops" OR "nutrient management" OR agroforestry OR agro…	AND	TS=("land use change" OR "land-use change" OR "land conversion" OR "forest conversion" OR "grassland conversion" OR deforestation OR "land cover" OR "forest cover" OR "vegetation cover" OR "habitat cover" OR "tree cover" OR (clearing NEAR/4 (forest OR land)) OR ((diversity OR composition OR recovery OR succession) NEAR/1 (tree OR forest)) OR ((biomass OR biomasses) NEAR/2 (tree OR shrub OR woody …	AND	TS=(impact OR effect* OR evaluat* OR empiric* OR assess*)	NOT	TS=("United States" OR "Canada" OR "British Colombia" OR "Europe" OR "Sweden" OR "Norway" OR "Finland" OR Scandinavia* OR urban OR city OR cities OR Mediterranean OR Japan OR Argentina OR Chile OR "South Africa" OR "United Kingdom" OR Korea OR Pakistan OR Russia OR Denmark OR England OR Wales OR Ireland OR Scotland OR "integrated water resource management" OR European OR Spain OR Spanish OR USA O…	NOT	TI=("modelling" OR "modeling")	22 out of 22	21219		put quotes around "community forest" (forgot before!) - Filter by Articles, Book chapters, Proceedings, Review Articles, Limit to English
2021-08-27	TS=(forest OR woodland OR meadow OR pasture OR agricultur* OR rangeland OR grassland OR mangrove OR tree OR cropland OR grazing OR land OR ecosystem OR landscape OR rice OR tropic*)	AND	(TS=(restoration OR reforestation OR afforestation OR replanting OR rehabilitation OR enrichment OR "tree islands") OR TS=("rice production" OR "rice intensification" OR "rice cultivation" OR "community forest" OR "community forests" OR "community forestry" OR "shade grown" OR "climate-smart" OR "pasture management" OR "cover crop" OR "cover crops" OR "nutrient management" OR agroforestry OR agro…	AND	TS=("land use change" OR "land-use change" OR "land conversion" OR "forest conversion" OR "grassland conversion" OR deforestation OR "land cover" OR "forest cover" OR "vegetation cover" OR "habitat cover" OR "tree cover" OR (clearing NEAR/4 (forest OR land)) OR ((diversity OR composition OR recovery OR succession) NEAR/1 (tree OR forest)) OR ((biomass OR biomasses) NEAR/2 (tree OR shrub OR woody …	AND	TS=(impact OR effect* OR evaluat* OR empiric* OR assess*)	NOT	TS=("Canada" OR "British Colombia" OR "Europe" OR "Sweden" OR "Norway" OR "Finland" OR Scandinavia* OR Mediterranean OR Chile OR "United Kingdom" OR Korea OR Pakistan OR Russia OR Denmark OR England OR Wales OR Ireland OR Scotland OR "integrated water resource management" OR European OR Spain OR Spanish OR Alabama OR Alaska OR Arizona OR Arkansas OR California OR Colorado OR Connecticut OR Delawa…	NOT	TI=("modelling" OR "modeling")	22 out of 22	24477		removed US references, Japan, Argentina, South Africa, peatland and urban/city references from NOT

## Sheet: Testing NOT terms
Source	Date	Population	AND	Intervention	AND	Outcome	AND	Outcome adjacent				NOT term	Total search results	Potentially relevant out of 1st relevant 100 (and if under 500, first 50)	Notes
Web of Science (Core Collection)	2021-08-27	TS=(forest OR woodland OR meadow OR pasture OR agricultur* OR rangeland OR grassland OR mangrove OR tree OR cropland OR grazing OR land OR ecosystem OR landscape OR rice OR tropic*)	AND	(TS=(restoration OR reforestation OR afforestation OR replanting OR rehabilitation OR enrichment OR "tree islands") OR TS=("rice production" OR "rice intensification" OR "rice cultivation" OR "community forest" OR "community forests" OR "community forestry" OR "shade grown" OR "climate-smart" OR "pasture management" OR "cover crop" OR "cover crops" OR "nutrient management" OR agroforestry OR agro…	AND	TS=("land use change" OR "land-use change" OR "land conversion" OR "forest conversion" OR "grassland conversion" OR deforestation OR "land cover" OR "forest cover" OR "vegetation cover" OR "habitat cover" OR "tree cover" OR (clearing NEAR/4 (forest OR land)) OR ((diversity OR composition OR recovery OR succession) NEAR/1 (tree OR forest)) OR ((biomass OR biomasses) NEAR/2 (tree OR shrub OR woody …	AND	TS=(impact OR effect* OR evaluat* OR empiric* OR assess*)			AND	TS=("modeling")	3647	0
Web of Science (Core Collection)	2021-08-27	TS=(forest OR woodland OR meadow OR pasture OR agricultur* OR rangeland OR grassland OR mangrove OR tree OR cropland OR grazing OR land OR ecosystem OR landscape OR rice OR tropic*)	AND	(TS=(restoration OR reforestation OR afforestation OR replanting OR rehabilitation OR enrichment OR "tree islands") OR TS=("rice production" OR "rice intensification" OR "rice cultivation" OR "community forest" OR "community forests" OR "community forestry" OR "shade grown" OR "climate-smart" OR "pasture management" OR "cover crop" OR "cover crops" OR "nutrient management" OR agroforestry OR agro…	AND	TS=("land use change" OR "land-use change" OR "land conversion" OR "forest conversion" OR "grassland conversion" OR deforestation OR "land cover" OR "forest cover" OR "vegetation cover" OR "habitat cover" OR "tree cover" OR (clearing NEAR/4 (forest OR land)) OR ((diversity OR composition OR recovery OR succession) NEAR/1 (tree OR forest)) OR ((biomass OR biomasses) NEAR/2 (tree OR shrub OR woody …	AND	TS=(impact OR effect* OR evaluat* OR empiric* OR assess*)	NOT	TS=("modeling" OR "modelling")	AND	TS=("Canada")	745	1	WESTERN CANADA in Keywords Plus (even though article is about Brazil)
""	""	""	""	""	""	""	""	""	""	""	""	TS=("British Colombia")	195	0
												TS=("Europe")	1284	1
												TS=("Sweden")
												TS=("Norway")
												TS=("Finland")
												TS=(Scandinavia*)
												TS=(Mediterranean)
												TS=(Chile)
												TS=("United Kingdom")
												TS=(Korea)
												TS=(Pakistan)
												TS=(Russia)
												TS=(Denmark)
												TS=(England)
												TS=(Wales)
												TS=(Ireland)
												TS=(Scotland)
												TS=("integrated water resource management")
												TS=(European)
												TS=(Spain)
												TS=(Spanish)
												TS=(Alabama)
												TS=(Alaska)
												TS=(Arizona)
												TS=(Arkansas)
												TS=(California)
												TS=(Colorado)
												TS=(Connecticut)
												TS=(Delaware)
												TS=(Florida)
												TS=(Georgia)
												TS=(Idaho)
												TS=(Illinois)
												TS=(Indiana)
												TS=(Iowa)
												TS=(Kansas)
												TS=(Kentucky)
												TS=(Louisiana)
												TS=(Maine)
												TS=(Maryland)
												TS=(Massachusetts)
												TS=(Michigan)
												TS=(Minnesota)
												TS=(Mississippi)
												TS=(Missouri)
												TS=(Montana)
												TS=(Nebraska)
												TS=(Nevada)
												TS=("New Hampshire")
												TS=("New Jersey")
												TS=("New Mexico")
												TS=("New York")
												TS=("North Carolina")
												TS=("North Dakota")
												TS=(Ohio)
												TS=(Oklahoma)
												TS=(Oregon)
												TS=(Pennsylvania)
												TS=("Rhode Island")
												TS=("South Carolina")
												TS=("South Dakota")
												TS=(Tennessee)
												TS=(Texas)
												TS=(Utah)
												TS=(Vermont)
												TS=(Virginia)
												TS=(Washington)
												TS=("West Virginia")
												TS=(Wisconsin)
												TS=(Wyoming)
												TS=(peatland)
												TS=("north america" OR "north american")
												TS=(Albania)
												TS=(Andorra)
												TS=(Armenia)
												TS=(Austria)
												TS=(Azerbaijan)
												TS=(Belarus)
												TS=(Belgium)
												TS=('Bosnia and Herzegovina')
												TS=(Bulgaria)
												TS=(Croatia)
												TS=(Cyprus)
												TS=(Czechia)
												TS=(Estonia)
												TS=(France)
												TS=(Germany)
												TS=(Greece)
												TS=(Hungary)
												TS=(Iceland)
												TS=(Italy)
												TS=(Kazakhstan)
												TS=(Kosovo)
												TS=(Latvia)
												TS=(Liechtenstein)
												TS=(Lithuania)
												TS=(Luxembourg)
												TS=(Malta)
												TS=(Moldova)
												TS=(Monaco)
												TS=(Montenegro)
												TS=(Netherlands)
												TS=(Poland)
												TS=(Portugal)
												TS=(Romania)
												TS=(Russia)
												TS=("San Marino")
												TS=(Serbia)
												TS=(Slovakia)
												TS=(Slovenia)
												TS=(Switzerland)
												TS=(Turkey)
												TS=(Ukraine)
												TS=("Vatican City")
												TS=(Alberta)
												TS=("British Columbia")
												TS=(Manitoba)
												TS=("New Brunswick")
												TS=(Newfoundland)
												TS=("Northwest Territories" OR "Nova Scotia" OR Nunavut OR Ontario OR "Prince Edward Island" OR Quebec OR Saskatchewan OR Yukon OR Labrador)
												TS=("Nova Scotia")
												TS=(Nunavut)
												TS=(Ontario)
												TS=("Prince Edward Island")
												TS=(Quebec)
												TS=(Saskatchewan)
												TS=(Yukon)
												TS=(Labrador)
