# Supplementary material for: What evidence exists on the links between natural climate solutions and climate change mitigation outcomes in subtropical and tropical terrestrial regions? A systematic map protocol
Source: Environ Evid. 2022 Apr 19;11:15. doi: 10.1186/s13750-022-00268-w (PMC9017726; doi:10.1186/s13750-022-00268-w)
Supplement: Supplementary file 3 — Additional file 3: Test library. [file 13750_2022_268_MOESM3_ESM.xlsx]

## Sheet: Sheet1
Test library																		2021-08-27	2021-08-27
									Pop	Pop + Not	Pop + Not + Outcome 1	Pop + Not + Outcome 2	Tier 1 Complete	Tier 2 Complete	Tier 3 Complete	Tier 4 Complete	Full	With additional NOTs	Final string
	Topic	Authors	Title	Year	Journal	Source	Downloaded?
9	Climate-smart agriculture	Israel, M.A., Amikuzuno, J. & Danso-Abbeam, G.	Assessing farmers' contribution to greenhouse gas emission and the impact of adopting climate-smart agriculture on mitigation	2020	Ecol Process	GS	x		x	x	x				x		x	x	x
2	Restoration	Charlotte E. Wheeler, Patrick A. Omeja, Colin A. Chapman, Martin Glipin, Charles Tumwesigye, Simon L. Lewis	Carbon sequestration and biodiversity following 18 years of active tropical forest restoration	2016	Forest Ecology and Management	RR	x		x	x	x	x		x	x	x	x	x	x
26	Climate-smart agriculture	Zaro, G.C., Caramori, P.H., Yada Junior, G.M. et al.	Carbon sequestration in an agroforestry system of coffee with rubber trees compared to open-grown coffee in southern Brazil	2020	Agroforest Syst	GS	x		x	x	x						o	o	x
3	Climate-smart agriculture	Lorena Soto-Pinto, Manuel Anzueto, Jorge Mendoza, Guillermo Jimenez Ferrer, Ben de Jong	Carbon sequestration through agroforestry in indigenous communities of Chiapas, Mexico	2010	Agroforest Syst	RR	x		x	x	x	x	x	x	x		x	x	x
24	Protection	Seema Jayachandran,Joost de Laat, Eric F. Lambin, Charlotte Y. Stanton, Robin Audy, Nancy E. Thomas	Cash for carbon: A randomized trial of payments for ecosystem services to reduce deforestation	2017	Science	ES	x		x	x	x	x	x				x	x	x
10	Climate-smart agriculture	Gaitán L, Läderach P, Graefe S, Rao I, van der Hoek R	Climate-Smart Livestock Systems: An Assessment of Carbon Stocks and GHG Emissions in Nicaragua	2016	Plos One	GS	x		x	x	x		x		x		x	x	x
14	Management	Imai N, Samejima H, Langner A, Ong RC, Kita S, Titin J, et al	Co-Benefits of Sustainable Forest Management in Biodiversity Conservation and Carbon Sequestration	2009	Plos One	GS	x		x	x	x				x		x	x	x
7	Management	Ambinakudige, S., Sathish, B.N.	Comparing tree diversity and composition in coffee farms and sacred forests in the western ghats of India	2009	Biodivers Conserv	RR	x		x	x		x					o	o	x
5	Management	John Herbert Ainembabazi, Arild Angelsen	Do commercial forest plantations reduce pressure on natural forestsα Evidence from forest policy reforms in Uganda	2014	Forest Policy and Economics	RR	x
20	Management	Bluffstone R, Somanathan E, Jha P, Luintel H, Bista R, Toman M, Paudel N, Adhikari B	Does Collective Action Sequester Carbon? A Case of the Nepal Community Forestry Program	2014	World Bank Group Policy Research Working Paper	RR
18	Restoration/Management	Sigit D. Sasmito1,2 | Pierre Taillardat3,4 | Jessica N. Clendenning2,3 | Clint Cameron1 | Daniel A. Friess3 | Daniel Murdiyarso2,5 | Lindsay B. Hutley1	Effect of land‐use and land‐cover change on mangrove blue carbon: A systematic review	2019	Global Change Biology	GS	x		x	x	x	x				x	x	x	x
16	Restoration	Lei Deng, Zhou-Ping Shangguan, Gao-Lin Wu, Xiao-Feng Chang	Effects of grazing exclusion on carbon sequestration in China's grassland	2017	Earth-Science Reviews	GS	x		x	x	x	x					o	o	x
8	Climate-smart agriculture	An N, Fan M, Zhang F, Christie P, Yang J, Huang J, et al.	Exploiting co-benefits of increased rice production and reduced greenhouse gas emission through optimized crop and soil management	2015	Plos One	RR	x		x	x	x				x		x	x	x
13	Protection	Carley Fuller, Stefania Ondei, Barry W. Brook, Jessie C. Buettel	First, do no harm: A systematic review of deforestation spillovers from protected areas	2019	Global Ecology and Conservation	GS	x		x	x		x		x			x	x	x
22	Climate-smart agriculture	Abha Mishra, Jan Willem Ketelaar, Norman Uphoff & Max Whitten	Food security and climate-smart agriculture in the lower Mekong basin of Southeast Asia: evaluating impacts of system of rice intensification with special reference to rainfed agriculture	2021	International Journal of Agricultural Sustainability	GS	x		x	x	x				x		x	x	x
19	Management	Barsimantov J., Navia Antezana J.	Forest Cover Change and Land Tenure Change in Mexico's Avocado Region: Is Community Forestry Related to Reduced Deforestation for High Value Crops?	2012	Applied Geography	RR
15	Management	Tong, X., Brandt, M., Yue, Y. et al	Forest management in southern China generates short term extensive carbon sequestration	2020	Nature Communications	GS	x		x	x	x	x			x		x	x	x
12	Protection	Christoph Nolte, Arun Agrawal, Kirsten M. Silvius, Britaldo S. Soares-Filho	Governance regime and location influence avoided deforestation success of protected areas in the Brazilian Amazon	2013	PNAS	GS	x		x	x		x		x			x	x	x
11	Protection	Alexander Pfaff, Juan Robalino, Eirivelthon Lima, Catalina Sandoval, Luis Diego Herrera	Governance, Location and Avoided Deforestation from Protected Areas: Greater Restrictions Can Have Lower Impact, Due to Differences in Location	2014	World Development	GS	x		x	x		x	x	x	x		x	x	x
25	Climate-smart agriculture	Torres, C.M.M.E., Jacovine, L.A.G., Nolasco de Olivera Neto, S. et al.	Greenhouse gas emissions and carbon sequestration by agroforestry systems in southeastern Brazil	2017	Scientific Reports	GS	x		x	x	x	x					o	o	x
21	Climate-smart agriculture	Dinesh D, Frid-Nielsen S, Norman J, Mutamba M, Loboguerrero Rodriguez AM, Campbell BM	Is Climate-Smart Agriculture effective? A review of selected cases	2015	CCAFS Working Paper no. 129	GS	x
4	Protection	Nagendra, H., Paul, S., Pareeth, S. et a	Landscapes of protection: Forest change and fragmentation in Northern West Bengal, India	2009	Environmental Management	RR	x		x	x		x		x	x		x	x	x
23	Climate-smart agriculture	Jain, N., Dubey, R., Dubey, D.S. et al	Mitigation of greenhouse gas emission with system of rice intensification in the Indo-Gangetic Plains	2014	Paddy Water Environ	GS	x		x	x	x				x		x	x	x
1	Restoration	Thomas A. M. Pugh, Mats Lindeskog, Benjamin Smith, Benjamin Poulter, Almut Arneth, Vanessa Haverd, and Leonardo Calle	Role of forest regrowth in global carbon sink dynamics	2019	PNAS	ES	x		x	x	x	x					o	o	x
17	Restoration	Sahadev Sharma, Richard A. MacKenzie, Thida Tieng, Kim Soben, Natcha Tulyasuwan, Amomwan Resanond, Geoffrey Blate, Creighton M. Litton	The impacts of degradation, deforestation and restoration on mangrove ecosystem carbon stocks across Cambodia	2020	Science of The Total Environment	GS	x		x	x	x	x			x	x	x	x	x
6	Protection	David L.A. Gaveau, Hagnyo Wandono, Firman Setiabudi	Three decades of deforestation in southwest Sumatra: Have protected areas halted forest loss and logging, and promoted re-growth?	2007	Biological Conservation	RR	x
27	Management	Gourlet-Fleury S, Mortier F, Fayolle A, et al.	Tropical forest recovery from logging: a 24 year silvicultural experiment from Central Africa	2013	Philos Trans R Soc Lond B Biol Sci	GS	x		x	x	x	x			x		x	x	x
