# Supplementary material for: What evidence exists on the links between natural climate solutions and climate change mitigation outcomes in subtropical and tropical terrestrial regions? A systematic map protocol
Source: Environ Evid. 2022 Apr 19;11:15. doi: 10.1186/s13750-022-00268-w (PMC9017726; doi:10.1186/s13750-022-00268-w)
Supplement: Supplementary file 5 — Additional file 5: Grey literature sources. [file 13750_2022_268_MOESM5_ESM.xlsx]

## Sheet: LIST OF SOURCES
Source	Link
1 Trillion Trees	https://www.1t.org/resources
1% for the Planet	https://www.onepercentfortheplanet.org/search?q=
A Rocha International	https://www.arocha.org/en/
Africa Biodiversity Collaborative Group	https://abcg.org/case-study/
African Wildlife Foundation (AWF)	https://www.awf.org/
AidData – open data for international development	https://www.aiddata.org
Arbor Day Foundation	https://www.arborday.org/
Birdlife International	http://www.birdlife.org/
CARE International	https://www.care-international.org
Caribbean Natural Resources Institute	https://canari.org/
Cary Institute	https://www.caryinstitute.org/
Catholic Agency for Overseas Development (CAFOD)	https://cafod.org.uk/
CEGA Center for Effective Global Action	https://cega.berkeley.edu/
Centre for International Forestry Research (CIFOR)	https://www.cifor.org/
Ceres	https://www.ceres.org/our-work/land-use-and-climate/resource-library-natural-climate-solutions
CGIAR	https://www.cgiar.org
CIRCAD Agricultural Research for Development	https://agritrop.cirad.fr/
Climate Focus	https://climatefocus.com/publications
Conservation Evidence	https://www.conservationevidence.com/
Conservation International	https://www.conservation.org/research
Convention for Biological Diversity	https://www.cbd.int/
Department for International Development (DfID)	https://www.gov.uk/government/organisations/department-for-international-development
EIP-AGRI	https://ec.europa.eu/eip/agriculture/en
Environment for Development Network (EfD)	https://efdinitiative.org/
Environmental Defense Fund	https://www.edf.org/science/our-work
Food and Agriculture Organization (FAO)	http://www.fao.org/home/en/
GIZ (Germany)	https://www.giz.de/en/html/about_giz.html
Health and Environment Alliance	https://www.env-health.org/
IDRC (Canada)	https://www.idrc.ca/en
iied Publications Library	https://pubs.iied.org/
Independent Evaluation Unit	https://ieu.greenclimate.fund/evaluations
Independent Evaluation Unit	https://ieu.greenclimate.fund/evaluations/evidence-reviews
Innovations for Poverty Action	https://www.poverty-action.org/
International Initiative for Impact Evaluation (3ie)	https://developmentevidence.3ieimpact.org/
IPCC	https://www.ipcc.ch/reports/
MEASURE Evaluation project	https://www.measureevaluation.org/
Mongabay News	https://news.mongabay.com/
Nature 4 Climate	https://nature4climate.org/science/featured-science-archive/
NORAD	https://www.norad.no/en/toolspublications/publications/evaluationreports/
Olam Foundation	https://www.olamgroup.com/sustainability/priority-areas/climate-action.html
Poverty Action Lab	https://www.povertyactionlab.org/
Rainforest Alliance	https://www.rainforest-alliance.org/insights/what-are-natural-climate-solutions/
rare	https://rare.org/stories-and-impact/?fwp_type=report
Resources for the Future (RFF)	https://www.rff.org/publications/
Root Capital	https://rootcapital.org/about-us/publications/
SIDA (Sweden)	https://www.sida.se/en/sidas-international-work/
The Nature Conservancy	https://www.nature.org/en-us/
TNC's Natural Climate Solutions page	http://naturalclimatesolutions.org/
UN Decade on Restoration	https://www.decadeonrestoration.org/publications
UNEP World Conservation Monitoring Center	https://www.unep-wcmc.org
United Nations Development Programme (UNDP)	https://www.undp.org/content/undp/en/home.html
United Nations Environment Programme (UNEP)	https://www.unep.org/publications-data
LandLinks	https://land-links.org/evaluations-and-research/
ClimateLinks	https://www.climatelinks.org/resources
ClimateLinks	https://www.climatelinks.org/resources
ClimateLinks	https://www.climatelinks.org/resources
ClimateLinks	https://www.climatelinks.org/resources
WeForest	https://www.weforest.org/
Wildlife Conservation Society	https://www.wcs.org
World Agroforestry Center (ICRAF)	https://www.worldagroforestry.org/publications-all
World Bank	https://openknowledge.worldbank.org/
World Business Council on Sustainable Development	https://www.wbcsd.org/
World Economic Forum (Natural Climate Solutions Alliance)	https://www.weforum.org/reports
World Neighbors	https://www.wn.org
World Resources Institute (WRI)	https://www.wri.org/
World Wildlife Fund	https://www.worldwildlife.org/
Development Experience Clearinghouse (DEC)	https://dec.usaid.gov/dec/search/FusionSearchResults.aspx?q=
