# Supplementary material for: What evidence exists on the links between natural climate solutions and climate change mitigation outcomes in subtropical and tropical terrestrial regions? A systematic map protocol
Source: Environ Evid. 2022 Apr 19;11:15. doi: 10.1186/s13750-022-00268-w (PMC9017726; doi:10.1186/s13750-022-00268-w)
Supplement: Supplementary file 6 — Additional file 6: Intervention typology. [file 13750_2022_268_MOESM6_ESM.xlsx]

## Sheet: Intervention typology
Intervention typology
To be eligible for inclusion, an article must assess land, forest, and agriculture programs that are likely to have an effect on carbon storage, sequestration, and/or greenhouse gas emissions. The following intervention typology is organized by four main natural climate solutions pathways that are synthesized from a number of natural climate solution, conservation, and conservation agriculture ty…
Sources: Chausson et al. 2019, IUCN Direct Actions for Conservation Typology version 2, Snilsveit et al. 2016, Griscom et al. 2017, Brooks et al. 2020, McKinnon et al. 2016, Cheng et al. in progress, Cheng et al. 2017, Rosenstock et al. 2016
Category	Subcategory	Definition	Examples
Protection	Establishing or expanding measures of protection for natural or semi-natural ecosystems for the purposes of conserving/regulating ecosystem services and natural landscapes/resources. Land or resource use is either fully restricted or significantly regulated. In particular, actions in this space intended to prevent conversion of forest or grasslands to tilled croplands		national parks, nature reserves, town wildlife sanctuaries, private reserves, indigenous territories, communal protected areas, (protection roughly equivalent to IUCN Categories I-VI), avoided deforestation, grassland conversion
Forest and Other Land Use Management	Actions directed at managing exisiting natural or semi-natural ecosystems OR created ecosystems for either the purposes of conserving/regulating ecosystem services and natural landscapes and/or providing sustained natural resources for use
	Site/area management	Management of natural and semi-natural ecosystems to provide sustained ecosystem services, vaiable habitat for non-extractive resources (e.g. livestock), and for conservation and shared uses. Actions include both setting up and maintaining site infrastructure, managing ecosystem processes and quality, etc...	maintanence of habitat, ecosystem services, site design, demarcating borders, erecting fences, training park staff, control of poachers, fire surveillance and management (clearing brush, selective logging, prescribed burns, dead wood manipulation, etc...)
	Natural resource management	Actions to increase or maintain the short and long term production of natural resources from natural and semi-natural landscapes. Include active management practice to increase the frequency and productivity of beneficial species	forest management, felling (trimming, thinning), fire surveillance, managing plantation forests, community forestry, retention forestry, dead wood manipulation, reduced-impact logging (RIL-C), pastoralism, salvage logging post-fire, selective logging, silvicultural practices
	Invasive/problematic species control	Controlling and/or preventing invasive and/or other problematic/negatively impactful plants, animals, and pathogens that are detrimental to habitat quality	pest management, invasive species management (as it pertains to the habitat quality of the site OR to productivity of natural resources)
Agricultural management	Agricultural systems that increase food security in the face of climate change, enhance adaptive capacity of farmers to the impacts of climate change, and mitigate climate change where possible (Bogdanski et al. 2010). Climate-smart agriculture (CSA) approaches shoud (1) address climate or weather related risk (both extreme and slow-onset events) while improving food security in the short and lon…
	Conservation Agriculture	Combination of three practices - reduced soil disturbance, crop rotation, and maintaining continuous soil cover.	Conservation agriculture, reduced tillage, no till practices, crop rotations, planting cultivars with resistance to stress (heat, drought, salinity), increasing diversity of cultivars, crops, and those in rotation, polyculture systems, cover cropping (planting crops when the main crop is not growing to maintain continuous soil cover), mulching (for continuous soil cover)
	Nutrient Management	Practices that include fertilizer application methods, mulching, intercropping, soil amendments, pH control, etc... to increase potential of uptake to plants to increase yield. This has potential impacts for climate change mitigation through maximizing crop-nitrogen uptake and minimizing nitrogen losses via leaching, volatilization, and emissions to the atmosphere (in the form of N2O emissions). …	Organic and inorganic inputs including synthetically derived materials (NPK), compost, manure, green manure. Also includes integrated soil fertility management, fertilizer banding, microdosing, subsurface fertilization, and precision agriculture technologies (e.g. using GPS to deliver nutrients and water at necessary amounts), mulching with plant residues (not green manure) or external material (…
	Improved rice cultivation	Practices that focus on adopting water management techniques such as alternate wetting and drying (AWD) and midseason drainage (MSD); residue incorporation	System of Rice Intensification (SRI), early transplant of rice seedlings, alternate wetting and drying, mid-season drainage
	Trees in croplands	Regulations and certification programs that promote integration of trees into agricultural lands; agroforestry certification systems; increasing the quantity of trees in croplands by introducing windbreaks (also called shelterbelts), alley cropping, and farmer managed natural regeneration (FMNR)	Agroforestry, tree plantations, windbreaks, shelterbelts, farmer managed natural regeneration, boundary planting, evergreen agriculture, hedgerows, living fences, trees/shrubs along field borders (verges), intercropping (e.g. alley cropping, mixed, parklands), multi-strata agroforestry (e.g. several strata of trees occupied by tree crops with shade trees that include two or more vegetation layers…
	Grazing - Animal Management	Animal management practices such as improved health; reduced mortality; improved genetics; live weight gain	Hybridization, cross breeding, assisted reproduction, artifiicial insemination, embryo transfer/surrogacy, semen quality assessment, genetic marker-assisted breeding of livestock, changing breeds, breeding for disease resistance, using biological control of vectors (e.g. plant extracts, parasitoids, natural enemies, etc...)
	Grazing - Optimal Intensity	Maintaining forage consumption rates that enable maximum forage production; certification programs in rangelands and planted pastures	Carry-capacity improvement (Adjusting animal stocking rates to more closely match the carrying capacity of rangelands and avoid overgrazing), rotational grazing (Strategic movement of livestock through partitioned pasture areas to allow optimal regrowth of forage), cut-and-carry
	Grazing - Legumes in Pastures	Sowing legumes in existing planted pastures.	Planting N fixing legumes, fodder shrubs, suitable nonnative fodders, increasing pasture palatability and acceptability
	Grazing - Improved Feed	Inclusion of cereal grains in feed to improve feed quality and reduce methane emissions.	Non-conventional feeds (e.g. Jatropha, brewers mash, orange pulp), improved feed quality (additives to improve feed conversion efficiency e.g. probiotics and prebiotics), increased digestability (feed manipulations to improve acceptability and palatibility of feed e.g. molasses, fermentation), improved protein content (feed manipulations to increase quantity of protein in livestock diets e.g. fod…
	Manure management	Managing collecting, storage, and treatment of manure to minimize CH4 emissions	Collecting manure for fertilizer or bioenergy, altering manure storage to reduce emissions (e.g. covering, reducing storage time), composting, biodigesters, solids separation, or other technologies to reduce emissions or make manure easier to apply
Restoration	Re-establishing, enhancing, or establishing ecosystems to return them to natural or semi-natural states for the purposes of conserving/regulating ecosystem services and natural landscapes.
	Restoration of existing ecosystems	Active or passive restoration practices aimed to return degraded, damaged, or destroyed ecosystems to pre-disturbance natural state	Reforestation, restoration, ecological restoration, including exclosures, replanting, purposeful land abandonment, and other practices aligned with forest landscape restoration (FLR), etc...
	Creating new ecosystems	Actions to establish a new ecosystem type in place of a naturally occuring one or where a natural ecosystem currently does not exist	Afforestation, land rehabilitation (in some cases), tree planting on degraded or spare lands

## Sheet: Complementary action typology
Complementary actions for NCS implementation
This typology is synthesized from the IUCN Conservation Actions Partnership Classification of Direct Actions (version 2) and ongoing work on links between Conservation and Human Well-being (McKinnon et al. 2016, Cheng et al. in progress)
**need to cross walk w/ NCS pathway activities from Griscom et al. 2017
Category	Subcategory	Definition	Examples
Good governance and securing rights	Actions taken to define and secure rights to resources by local actors, build local capacity for management and participation and empowerment in decision-making, improving and strengthening governance structures and processes to ensure fair and equitable participation, inclusion, transparency, and accountability in management of natural resources and ecosystems		Community engagement in conservation decision-making, improving participation of women and minorities, securing local resource rights by local actors, strengthening/improving governance structures for NRM
	Strengthening participation, empowerment	Formalizing inclusive processes for empowerment and decision making	Improving representation and leadership and ability to participate of underrepresented groups (includes the public when processes have been dominated by companies or governments or elite), ensuring that management takes customary and traditional land and water use and resource governance into consideration, ensuring rights of different groups including indigenous and socioeconomically disadvantag…
	Strengthening rights to resources	Formalizing and strengthening rights to land and resources	Recognizing and strengthening customary and traditional rights, TURFs, etc...
	Improving equity in conservation process and delivery of benefits	Processes and protocols for integrating input/output equity into conservation planning, design, and implementation	Co-creation and co-production of conservation, expanding stakeholder participation and empowerment in design and implementation of conservation, explicit inclusion of Indigenous and traditional practices and knowledge in conservation planning and implementation
Capacity building	Actions to build capacity to do better conservation including developing partnerships and institutions as well as improving understanding and skills, and influencing behavior		Institutional & civil society development, alliance & partnership development, conservation finance. Includes both formal and informal education and training, as well as communications and awareness raising campaigns aimed at influencing human behavior
	Institutional & civil society development	Creating or providing non-financial support & capacity building for non-profits, government agencies, communities, and for-profits; creating the formal and informal institutions and organizations needed to support conservation work	creating new local land trusts, providing circuit riders to help develop organizational capacity, etc., Internal Organizational Management & Administration, External Organizational Development & Support, creating and supporting community conservancies
	Alliance & partnership development	Forming and facilitating partnerships, alliances, and networks of organizations	country networks, Conservation Measures Partnership (CMP), Cambridge Conservation Initiative (CCI), etc.
	Conservation finance	Raising and providing funds for conservation work	private foundations, debt-for-nature swaps
	Scientific and technical capacity development	Creating or providing scientific and/or technical support for individuals, organizations, and groups engaged in conservation activities to better make evidence-informed and/or timely decisions slash weigh options	early warning systems, modeling systems, working with scientists and scientific partners, using GIS data and mapping, citizen science for monitoring
	Formal Education	Enhancing knowledge and skills of students in a formal degree programme	public schools, colleges & universities, continuing education, etc.
	Informal education and training	Enhancing knowledge, skills and information exchange for practitioners, stakeholders, community members and other relevant individuals in structured settings outside of formal degree programmes. This includes training and informal experiential education outside of school settings (e.g. in traditional societies)	monitoring workshops or training courses in reserve design for park managers, learning networks or writing how-to manuals for project managers, stakeholder education on specific issues, improving species identification skills (especially of animal or plant parts in trade), training on how to set shark nets for beach protection to minimize bycatch of sharks and cetaceans, etc.
	Awareness & communications	Raising environmental awareness and providing information through various media, outreach, lobbies and campaigns, or through protests and civil disobedience	radio soap operas, social marketing, social media campaigns, petitions, campaigns to lobby for specific actions, boarding ships (e.g. Greenpeace), environmental publishing, web blogs, puppet shows, door-to-door canvassing, tree sitting, protest marches, etc.
Law & Policy	Actions to develop, change, influence, and help implement formal legislation, regulations, and voluntary standards		Legislation (internation, national, sub-national, and unspecified levels), policies & regulations, private sector standards & codes, compliance & enforcement (international, national, sub-national, and unspecified levels)
	Legislation	Making, implementing, changing, influencing, or providing input into formal government sector legislation or polices at all levels: international, national, state/provincial, local, tribal	International (promoting conventions on biodiversity, wildlife trade laws like CITES, regional legislation like the European Habitats Directive, etc.); National (work for or against government laws such as the US Endangered Species Act, influencing legislative appropriations, etc.); Sub-national (State/provincial: state ballot initiatives, providing data to state policy makers, developing polluti…
	Policies & regulations	Making, implementing, changing, influencing, or providing input into policies and regulations affecting the implementation of laws at all levels: international, national, state/provincial, local/community, tribal. Including de jure customary norms and laws and practices	Input into agency plans regulating certain species or resources, working with local governments or communities to implement zoning regulations; promoting sustainable harvest of timber on state forest lands, etc.
	Private sector standards & codes	Setting, implementing, changing, influencing, or providing input into voluntary standards & professional codes that govern private sector practice	Marine & Forest Stewardship Councils, Marine Aquarium Council, Conservation Measures Partnership (CMP) Open Standards, corporate adoption of forestry best management practices, sustainable grazing by a rancher, corporate green and sustainable policies, species and ecosystem impact prevention and mitigation measures, biodiversity impact off-setting (e.g. CMP Business and Biodiversity Offset Progra…
	Compliance & enforcement	Monitoring and enforcing compliance with laws (including customary and traditional law), policies & regulations, and standards & codes at all levels	e.g., CITES enforcement, water quality standard monitoring, initiating criminal and civil litigation, monitoring traffic across borders and supply chains, boycotting, customary rule/law enforcement, patrolling, eco-guards, customary laws and norms, participatory monitoring, control, and surveillence (MCS), MCS partnerships, etc.
Livelihood, economic & other incentives	Actions to use economic and other incentives to influence behaviour		Linked enterprises & livelihood alternatives, substitution, market forces, conservation payments, non-monetary values
	Linked enterprises & livelihood alternatives	Developing enterprises that directly depend on the maintenance of natural resources OR providing substitute livelihoods as a means of changing behaviours and attitudes away from practices harmful to natural resources/environment	ecotourism, non-timber forest product (NTFP) harvesting, harvesting wild salmon to create value for wild population, etc.
	Livelihood/economic resiliency	Actions to supporting and improve resiliency of ecosystem-based livelihoods to weather shocks and improve safety nets - including diversification of livelihoods to sustainable non-resource dependent options. This also includes actions to support/shift livelihoods post-disaster to ensure livelihood burdens are not falling fully on the natural resources and environment	Livelihood diversification, recognition and elevation of traditional/indigenous/customary livelihoods/practices, augmenting ability to have savings
	Substitution	Promoting alternative products and services that substitute for environmentally damaging ones. In particular, through technology or product innovation or through value added products or services.	Viagra for rhino horn, farmed salmon as a replacement for pressure on wild populations, promoting recycling and use of recycled materials, etc.
	Market mechanisms	Using market mechanisms to change behaviours and attitudes of both individuals and corporations	certification, positive incentives, boycotts, negative incentives, grass & forest banking, valuation of ecosystem services such as flood control, taxes, subsidies for environmentally benign products, improving market access, improving marketing, etc.
	Conservation payments	Using direct or indirect payments or economic incentives to change behaviours and attitudes	quid-pro-quo performance payments, resource tenure incentives, compensation payments, payments for ecosystem services (PES), tax incentives, subsidies for sustainable practice, using economic valuation of flood and storm surge protection services to promote conservation, providing physical infrastructure and services (e.g. clinics, roads, processing plants, etc.) in exchange for participation, "p…
	Non-monetary values	Using intangible moral, social, and/or cultural values to change behaviours and attitudes	Actions that link conservation activities to changes in e.g. human health, food security, political security, etc... Developing religious or cultural arguments for conservation and utilizing these as incentives for action
