# Supplementary material for: What evidence exists on the links between natural climate solutions and climate change mitigation outcomes in subtropical and tropical terrestrial regions? A systematic map protocol
Source: Environ Evid. 2022 Apr 19;11:15. doi: 10.1186/s13750-022-00268-w (PMC9017726; doi:10.1186/s13750-022-00268-w)
Supplement: Supplementary file 7 — Additional file 7: Outcome typology. [file 13750_2022_268_MOESM7_ESM.xlsx]

## Sheet: README
NCS Outcome Typology
This typology details the categories for the primary outcomes of interest (climate change mitigation) and the secondary outcomes of interest (adoption of practices/uptake, socio-economic outcomes, biological/ecological outcomes)

## Sheet: Primary outcome typology
Climate change mitigation outcomes
To be eligible for inclusion, an article must assess impacts on climate change mitigation outcomes (carbon storage, sequestration, and/or greenhouse gas emissions and associated proxy measusres) and changes to land, forest, and agricultural practices.			NOTE: All studies MUST have measurable results and intervention, ie. no theoretical or modeled results
Sources: Snilsveit et al. 2016, Griscom et al. 2017
			Included
Category	Subcategory	Definition	Examples
Climate change mitigation	NOTE: All studies MUST have measurable results and intervention,ie. no theoretical or modeled results
	Greenhouse gas emissions	Change in emissions of greenhouse gases (including nitrous oxide (N2O), methane (CH4), and carbon dioxide (CO2)) as measured in equivalent metric tons of CO2 as a result of intervention	emissions expressed in equivalent metric tons of CO2, soil respiration
	Carbon storage and sequestration	Measure of changes in carbon stocks in aboveground biomass and organic matter
	Land condition	Measures of changes in characteristics of existing ecosystems, including composition, structure, or function of that ecosystem that affects its carbon storage potential. Types of land condition change include changes to habitat-forming species (only trees, shrubs, and grasses) in natural or semi-natural ecosystems	Studies with measurable changes in species diversity or forest composition that leads to altered sequestration/storage rates, tree/plant survival
	Land cover	Change in any measure of vegetation cover, including extent of vegetation maintained, recovered/regenerated, lost	Fragmentation and connectivity, forest cover, canopy cover
	Land use	e.g. changes in the way that land is used by humans - e.g. land conversion, land sparing, deforestation, etc…Also includes outcomes related to wood extraction from forests for fuel (as a proxy for deforestation)	Rate of deforestation/deforestation activities, incidence of grazing activities and wood/resource extraction for fuel and fodder, etc...

## Sheet: Secondary Adoption of practices
Change in land and/or agricultural practices	Outcomes measuring the uptake of agricultural practices, land-use management, or forest management
	Acquisition of knowledge/skills	Changes in knowledge of new practices and technology, for or of environmental impact of existing practices/technology
	Adoption of new practices or technology, cessation of current practices	Adoption of technology or sustainable agricultural practices such as, use of fertilizer and pesticide, improved crop varieties. Abandonment of current practices or choosing to do nothing (e.g. natural regeneration on abandoned land)
	Willingness to adopt new practices or technology, or cease current practices	Willingness to adopt technology or sustainable practices, or allow natural regeneration on abandoned land

## Sheet: Secondary Socio-economic outcom
Socio-economic outcomes typology
This typology synthesizes socio-economic outcomes presented in Gill et al. 2019, McKinnon et al. 2016, and Breslow et al. 2016 and presents a holistic, multi-dimensional framing of individual and collective well-being that encompasses both social and economic aspects as well as integrates provisioning and cultural ecosystem services (CICES)
Sources: McKinnon et al. 2016, Gill et al. 2019, Breslow et al. 2016
Category	Subcategory	Definition/examples	Notes
Economic well-being	This encompasses the living standards of basic life including both economic and material necessities. Economic living standards: Income, employment, employment opportunities, wealth, poverty, savings Material living standards: Material assets owned, basic infrastructure (electricity, water, telecommunication and transportation), shelter, resource use (this can incude sustainable use/harvest)
	Occupation/livelihoods	employment rates; unemployment trends; livelihood diversity and availability; sense of employment security; job satisfaction and quality; resource-based livelihoods (extractive and non-extractive); nonresource based livelihoods; seasonality
	Income	income; affordability; wages; after-tax income rates; income per unit effort; savings
	Material wealth	household material assets index; possessions; material living standards; informal economy characteristics (e.g., barter and trade systems)
Health	Any component of individual mental or physical health or access to health services
	Food security	household or child food security index; consumption; affordability and accessibility of healthful food and clean drinking water; local agriculture harvests;
	Mortality	infant/under 5/adult mortality; death rate
	Physical health	morbidity; household disease rate/burden; life expectancy; birth rate; access to health care services
	Mental health	incidence of depression and anxiety; mental illness; addiction rates and addiction support services; mental health outreach services
	Emotional health	sense of control; feeling of happiness; overall life satisfaction
Safety and security	Covers any component of physical security (threat to personal body and community sense of safety), and resilience and/or adaptive capacity to respond to changing environments and shocks
	Safety and security	crime rates; crime severity; acts of violence; threats; emergency services; safety at work; sense of personal security; sense of community security;
	Resilience and adaptive capacity	perceptions of livelihood security in relation change, capacity to deal with shocks, opportunity diversification
Rights and empowerment	Structures and processes for decision-making that include both formal and inform rules and ability of individuals and groups to be heard and participate in formal and informal decision-making processes. Includes changes to de jure and de facto bundle of rights to resources and ability to exercise.
	Empowerment and agency	increased power or access to power through collaboration or other processes; capacity building initiatives; financial support for bottom-up organizations, sovereignty
	Resource rights	change in tenure; change in property rights: withdrawal, exclusion, alienation, management, access
	Political/community engagement	participation in community groups; female participation in user groups; financial contribution to communitygroups: voting rates
Education and skills	Includes both formal and information education and training outcomes as well as educational infrastructure. Includes changes in awareness of climate change and/or environmental issues
	Formal education	school enrollment rates; literacy rates; school attendance & achievement; cost/ease of access to education and specialized training
	Environmental education	awareness of threats from climate change; awareness of climate change mitigation actions; knowledge of climate change and environmental issues
	Skills and training	transfer of knowledge, livelihood skills
Social capital	Includes measures of the networks of relationships among individuals and groups that live and work within a particular society and include relations to 'external' groups (such as foreign implementers) as well as the 'state' (formal government at various scales)
	Social capital and cohesion (community)	trust in neighbors; sense of community; community spaces; conflicts between groups; trends in social conflict, community support
	Trust in external actors (state, external implementers, those outside of community)	trust in state's ability to resolve conflicts, perception of efficiency of state, etc...
Culture	Cultural, societal and traditional values related to natural resources and nature to an individual, group, and/or community and traditional and Indigenous knowledge, activities, and practices
	Sense of place	place attachment; sense of place; knowledge of the natural environment; time spent outdoors; access to nature; outdoor activities, aesthetic value, generational connections and heritage
	Cultural identity	self-definition (at individual and community levels); sense of connection to livelihood; perceptions of one’s culture by others
	Cultural diversity	demography of cultural groups (ethnic, religious, linguistic diversity)
	Traditional knowledge	use; preservation; and transfer of traditional ecological knowledge and place names
	Activities and practices	participation in cultural practices; continuity of practices and customs; traditional use of resources; traditional management activities; social organization; access to sacred sites; cultural festivals and events
Agricultural productivity	Agricultural productivity is typically measured in crop yield - the harvested production per unit of harvested area for crop products (ABARES 2021). In this category we also include measures of crop growth and survival.
	Crop survival and growth	Measures of growth, survival, root and shoot size and density, crop biomass, root length density, etc...)
	Crop yield	Harvested production per unit area harvested; yield stability

## Sheet: Secondary BiologicalEcological 
Biological and Ecological outcomes typology
This typology is modified from Brooks et al. 2020 and to better reflect processes and outcomes in terrestrial ecosystems
Sources: Brooks et al. 2020
Category	Definition	Examples	Notes
Population/species outcomes	Outcomes focused on change in populations of individuals or populations within species	Abundance (number of individuals per unit area), non-carbon sequestering biomass per unit area, age/size structure (length, size/age at maturity, etc...), behavior (time spent in hiding, average distance from habitat areas, time spent feeding/foraging), recruitment (number of individuals that have joined a population over some time period), reproduction (fecundity, number of spawning aggregagatio…
Ecological community outcomes	Outcomes focused on change in community conditions	Species diversity, richness, evenness, abundance, trophic structure, functional redundancy (e.g. measurement of the degree to which different species or groups of species generate similar functions), species interactions
Ecosystem function outcomes	Outcomes focused on change in ecosystem processes and conditions, includes regulating ecosystem services (e.g. mediation of waste, toxins, and other nuisances; mediation of flows; maintenance of physical, chemical, and biological conditions including life cycle, disease, soil formation, water and climate regulation, etc...)	Herbivory, predation, nutrient cycling, soil formation and composition, water quality and flows, pest and invasive species control; clean air; climate, flood, fire, and temperature regulation; pollination, decomposition, water purification, erosion and flood control
