# Supplementary material for: What evidence exists on the links between natural climate solutions and climate change mitigation outcomes in subtropical and tropical terrestrial regions? A systematic map protocol
Source: Environ Evid. 2022 Apr 19;11:15. doi: 10.1186/s13750-022-00268-w (PMC9017726; doi:10.1186/s13750-022-00268-w)
Supplement: Supplementary file 8 — Additional file 8: Codebook for data extraction. [file 13750_2022_268_MOESM8_ESM.xlsx]

## Sheet: Sheet1
What evidence exists on the links between natural climate solutions (NCS) and impacts on climate change mitigation outcomes?
CODEBOOK
		Field	Field Type	Options	Instructions	COMMENTS
0	General
	0.1	Article ID	Number	Unique ID - see complete list of articles for full text assessment	Pre-filled
	0.2	Name of Assessor	Text	Initials	Your initials will appear on pre-assigned papers
	0.3	Date of article download	Date	Day/Month/Year	Pre-filled
	0.4	Date of assessment	Date	Day/Month/Year	Fill in date that you finished assessing this paper
	0.5	Name of second assessor (if verified)	Text	Initials	Add initials of second coder if applicable
1	Bibliographic information
	1.1	Publication type	Select one	Book/book chapter, Conference proceedings, Peer-reviewed published article, Project report, Working paper, Other	Categorize the document type using the following categories
	1.2	Author(s)	Text	Authors of study	Pre-filled
	1.3	DOI	Text	DOI link for article	Pre-filled
	1.4	Year of publication	List	Year of publication	Pre-filled
	1.5	Title	Text	Title	Pre-filled
	1.6a	Journal name	Text	Journal name	Pre-filled
	1.6b	Volume	Text	Volume(Issue)	Pre-filled
	1.6c	Page #	Text	Page numbers	Pre-filled
	1.6d	Publisher	Text	Publisher	Pre-filled
	1.6e	Publisher location	Text	Publisher location	Pre-filled
	1.7	Affiliation of author(s)	Text	Lead author only	Copy and paste the affiliation(s) of the first author only
	1.8	Affiliation type	Select many	Academic, Public sector, Research Institute, Consultant, Non-profit, Private sector/Industry (can select more than one)	Categorize the affiliation of the lead author - if you are not sure, look up the affiliation online and determine the type of institution. Otherwise, leave blank
	1.9	Countr(ies) of affiliation	Select many	Choose all countries of affiliation for ALL authors of the paper	Categorize the countries of affiliation for all listed authors using the author affiliation list
2	Basic information about intervention
	2.1	Name of intervention	Text	Name of intervention under study	Identify (if possible) what the name of the intervention is - for example, "Cat Ba National Park" or "Community Forest User Groups" or "REDD+" or "mangrove restoration." Copy and paste from the document where possible and relevant
	2.2	Description of intervention	Text	Details about the intervention including ntended or planned outcome of intervention as inferred from text	Copy and paste relevant information from the article on the intervention(s) details including the intention/objective, implementation/implementors, etc...
	2.3	Category of intervention	Select many	Choose from list in intervention typology	Identify the main intervention under study in the paper - determine what type(s) of intervention it falls into.If you do not see the specific intervention/action listed in the examples section in the intervention typology, add it in purple text.
	2.4	Country(ies) of intervention	Select many	Choose from country list	Identify the country(ie) within which the intervention under study takes place
	2.5	Geographic scale of intervention	Select one	Global, Regional, National, Subnational, Local	For questions about the scale of the intervention - this is asking at what geographic scale is the intevention being implemented? For example a national park system is likely national or sub-national while a policy like REDD+ is global.
	2.6	When does the intervention take place?	Text	Indicate start and, if relevant, end dates of intervention	Copy and paste information from text
	2.7	Location of study	Text	Details on the specific location of study	Copy and paste in details on the location of the study - including information on localities, provinces, counties, etc... and latitude and longitude if listed.
	2.8	Does this intervention explicitly target climate change mitigation?	Select one	Yes, No, Can't tell	Determine from the author's description of the intervention whether or not the intervention had explicit objectives to store/sequester carbon and/or avoid/reduce emissions.
	2.9	Does the study examine any complementary actions?	Y/N	Yes, No	Does the study describe complementary actions (see complementary action typology) that are implemented either in conjunction with OR alongside (e.g. in parallel) with the intervention? Are they examining the impact of these actions as well? If so, answer Y
	2.10	If yes, indicate the type of complementary action(s)	Select many	Choose from list in complementary action typology	Identify the complementary action(s) under study in the paper - determine what type(s) of complementary action it falls into.If you do not see the specific intervention/action listed in the examples section in the complementary action typology, add it in purple text.
	2.11	If so, describe the complementary action(s)	Text	Details about the complementary action(s)	Copy and paste any relevant information about the complementary action(s)
	2.12	Does the study report costs associated with the intervention?	Y/N	Yes, No, Can't tell
3	Basic information on study
	3.1	Study objective	Text	Aims and questions of the study	Copy and paste from article - information on aims and questions of the study
	3.2	Does the study collect cost data?	Y/N	Determine whether or not the study reports data on costs of implementation	Determine from the description of the intervention and methods
	3.3	When does the study take place?	Text	When study was conducted	Provide as many details as possible on when the study takes place - for example when data was collected
	3.4	Scale of study	Select many	Global, Regional, National, Subnational, Local	For questions about the scale of study - this is asking at what spatial scale does the study collect and examine data/observations about the intervention?
	3.5	What type of biome does the study take place in?	Select many	Forests, Grasslands, Mangroves, Agriculture	Select biome(s) that the study takes place within
	3.6	Is evaluator independent?	Yes, No, Can't tell	Are the authors of the study not the same as the implementers of the intervention?	Fill in if there is information about who implements the intervention. If the implementer is different from the affiliation of the first author and/or there is a statement free of conflict of interest - then answer 'yes' here
4	Basic information on methodology
	4.1	What type of study design is used?	List	Experimental, Quasi-experimental, Non-experimental	Use the study design decision tree (slide 31) to determine the study design
	4.2	Describe the methods used	Text	Copy and paste text from article on the methods used
	4.3	If the study is "experimental" - how were the groups identified and how was the intervention assigned?	Text	Copy + paste text on details about how the groups are identified and intervention is assigned
	4.4	If the study is "quasi-experimental, what methods are used to identify controls and/or comparisons?	Text	Copy + paste text on details about how the control group, comparisons are conducted and methods used (can include details about statistical methods used for matching, regression to adjust for heterogeneity, etc...)
	4.4	What types of comparisons are conducted?	Select many	Presence/absence of intervention, Before/after intervention, Different projects of the same intervention type, Different types of interventions, Different habitat types (e.g. disturbed vs. modified), Different biomes, Different spatial sites of the same intervention, None
	4.5	Describe the comparisons	Text	Describe the comparisons	Copy and paste text from article describing the comparisons being made. e.g. forests stands of different age (e.g. 1 year post restoration, 2 years, etc...) or between different temperature regimes
5	Primary outcome information (fill for each outcome examined)
	5.1	Description of outcome	Text	Describe the outcome being measured
	5.2	Type of outcome	Select one	Greenhouse gas emissions, Carbon storage and sequestration, Land cover, Land quality, Land use	Use the primary outcome typology to code
	5.3	What type of data is used to measure the outcome?	Select one	Quantitative, Qualitative, Mixed
	5.4	Describe the data used to measure the outcome	Text
	5.5	Describe the impact of the intervention(s) on this outcome	Text
6	Secondary outcome information (fill for each secondary outcome examined)
	6.1	Description of secondary outcome	Text	Describe the secondary outcome being measured
	6.2	Category of secondary outcome	Select one	Change in land and/or agricultural practices; Socio-economic outcomes (economic well-being, health, safety and security, rights and empowerment, education and skills, social capital, culture); Biological/ecological outcomes (population/species, ecological community, ecosystem function); soil carbon storage and/or sequestration
	6.3	Sub-category of secondary outcome	Select one	Select from secondary outcome typologies
	6.4	What type of data is used to measure the secondary outcome?	Select one	Quantitative, Qualitative, Mixed
	6.5	Describe the data used to measure the secondary outcome	Text
	6.6	Describe the impact of the intervention(s) on the secondary outcome	Text
	Outcome pathways
	5.1	Explicit mechanism by which conservation affects human well-being	Y/N	Does the study investigate an explicit mechanism by which conservation can or does affect human well-being?
5	5.2	Theory of change or conceptual model included?	Y/N	Does the study specifically use a conceptual model or theory of change to design study/interpret results?
	5.3	If so, what is the name of the conceptual model or theory of change?	Text	Reference for model/ToC, or if unique to study - in situ
	5.4	Does the study explicitly examine or state enabling conditions for the intervention?	Y/N
	5.5	Types of enabling conditions	Select many	Inclusive, transparent, accountable governance systems and processes;Strengthened rights and decision-making structures;Establishment of institutions and organizations needed to run conservation;Physical infrastructure for intervention;Improved capacity for management;Improved and secured funding flows;Willingness to participate/trust;Belief in shared norms/values of nature/conservation;Design of…
	5.6	Does the study consider the influence of contextual factors?	Y/N
	5.7	If so, are they considered as part of the intervention design/implementation and/or pathway to impact?	Select many	Design/implementation,Impact
	5.8	What types of contextual factors?	Select many	Overall current context,Historical experience/legacies,Shared values/norms,Collective agency,Individual and collective identities
	5.3	Explicit consideration of ecosystem service	Y/N	Does the study explicitly consider ecosystem services?
	5.4	Type of ecosystem service	List	Provisioning, Regulation & maintenance, Cultural
	5.5	Subtype of ecosystem service	List	Nutrition; Materials; Energy; Mediation of waste, toxins, etc…; Mediation of flows; Maintenance of physical, chemical and biological conditions; Physical and intellectual interactions; Spiritual, symbologic and other interactions
	5.6	Does the study indicate any disservices, or negative effects of conservation? If so, what kind?	List	Displacement, Injury, Loss of assets, Disputes, Other (open text)
	5.7	Are outcomes direct or indirect through ecosystem services?	List	Direct, Indirect
